# Supplementary material for: Prediction of allosteric sites and signaling: Insights from benchmarking datasets
Source: Patterns (N Y). 2021 Dec 9;3(1):100408. doi: 10.1016/j.patter.2021.100408 (PMC8767309; doi:10.1016/j.patter.2021.100408)
Supplement: Table S2. Details of proteins collected from the ASD and ASBench databases — For proteins with PDB: 1CE8, 1Z8D, 2Q8M, 3ETE, and 3KGF, there are two distinct allosteric sites reported. This table has been recently published in Mersmann et al.65 and is included here to facilitate ease of reading. [file mmc2.xlsx]

## Sheet: Supplementary_Table_S2
PDB	Protein Name	Allosteric Ligands	Allosteric Ligand Number	Allosteric Site Residues	Active Site Residues
11BG	Seminal ribonuclease	U2G	A131	ASP14 A,ASN24 A,ASN27 A,LEU28 A,ASN94 A,CYS95 A,CYS32 B,ARG33 B	A41,A43,A44,A45,A46,A66,A81,A83,A85,A100,A102,A104,A119,A120,A121,A122,A123,A124,B12
1A3W	Pyruvate kinase 1	FBP	A1007	LEU401 A,SER402 A,THR403 A,SER404 A,GLY405 A,THR406 A,THR407 A,PRO408 A,TRP452 A,ARG459 A,GLN483 A,GLY484 A,GLY490 A,HIS491 A,SER492 A	A49,A51,A53,A84,A85,A89,A91,A213,A214,A240,A241,A242,A261,A262,A263,A264,A265,A266,A267,A297,A298,A330,A332
1B86	Hemoglobin subunit beta	DG2	D701	HIS145 B,LYS225 B,HIS545 D,LYS625 D	A29,A43,A58,A62,A87,A101
1CE8_1	Carbamoyl-phosphate synthase large chain	ORN	A5011	GLU783 A,ASP791 A,ALA793 A,GLU892 A,VAL893 A,LEU895 A,LEU907 A,HIS1039 A,TYR1040 A,ASP1041 A,THR1042 A	A690,A713,A715,A725,A727,A753,A754,A755,A756,A757,A761,A781,A784,A785,A786,A787,A788,A789,A790,A792,A829,A831,A840,A841,A843,A848,A908,A909,A910
1CE8_2	Carbamoyl-phosphate synthase large chain	IMP	A5012	SER948 A,VAL949 A,LYS954 A,THR974 A,HIS975 A,GLY976 A,THR977 A,LYS993 A,VAL994 A,HIS995 A,ILE1001 A,ASN1015 A,THR1016 A,THR1017 A,ASP1025 A,SER1026 A,VAL1028 A,ILE1029 A,ARG1030 A	A690,A713,A715,A725,A727,A753,A754,A755,A756,A757,A761,A781,A784,A785,A786,A787,A788,A789,A790,A792,A829,A831,A840,A841,A843,A848,A908,A909,A910
1DKU	Ribose-phosphate pyrophosphokinase	AP2	A1002	GLN140 A,ASP148 A,HIS149 A,SER310 A,VAL311 A,SER312 A,PHE315 A,LYS105 B,ALA106 B,ARG107 B,SER108 B,ARG109 B	A99,A101,A102,A103,A104,A106,A107,A110,A135,A174,A227,B138
1EM6	Glycogen phosphorylase, liver form	CP4	A862	PHE37 A,THR38 A,VAL40 A,ARG60 A,LEU63 A,VAL64 A,TRP67 A,PRO188 A,TRP189 A,GLU190 A,LYS191 A,PRO229 A,THR38 B,VAL40 B,ARG60 B,LEU63 B,VAL64 B,TRP67 B,PRO188 B,TRP189 B,GLU190 B,LYS191 B,PRO229 B	A134,A135,A675,A676
1FRP	Fructose-1,6-bisphosphatase 1	AMP	A338	VAL17 A,GLN20 A,GLY21 A,ALA24 A,GLY26 A,THR27 A,GLY28 A,GLU29 A,MET30 A,THR31 A,LYS112 A,TYR113 A,ARG140 A,VAL160 A,MET177 A	A121,A122,A124,A125,A212,A215,A244,A246,A247,A248,A249,A250,A251,A252,A262,A264,A269,A274,A275,A280,B241,B242,B243
1G3L	Glucose-1-phosphate thymidylyltransferase	TRH	A501	LEU45 A,TYR114 A,GLY115 A,HIS116 A,ASP117 A,PHE118 A,HIS119 A,GLU120 A,VAL250 A,ALA251 A,GLU255 A,ILE256 A,ARG259 A,TYR293 A,ILE216 C,GLY218 C,ARG219 C,GLY220 C	A8,A9,A10,A11,A12,A13,A14,A15,A16,A25,A26,A54,A55,A82,A84,A85,A86,A87,A88,A90,A108,A109,A110,A111,A162,A194,A196,A225,A227
1GZ3	NAD-dependent malic enzyme, mitochondrial	FUM	A605	GLN64 A,ARG67 A,ILE88 A,ARG91 A,LEU95 A,PHE127 B,ARG128 B	A112,A165,A166,A167,A168,A279,A419,A420,A421,A422,A466,A467
1H5S	Glucose-1-phosphate thymidylyltransferase 1	TMP	A1292	LEU46 A,TYR115 A,GLY116 A,HIS117 A,ASP118 A,LYS250 A,VAL251 A,SER252 A,GLU256 A,ILE257 A,ARG260 A,GLY219 D,ARG220 D,GLY221 D	A8,A9,A10,A11,A12,A13,A14,A15,A16,A25,A26,A54,A55,A82,A84,A85,A86,A87,A88,A90,A108,A109,A110,A111,A162,A194,A196,A225,A227
1H78	Anaerobic ribonucleoside-triphosphate reductase	DCP	A1589	GLN98 A,ILE99 A,GLU100 A,PRO102 A,LYS103 A,SER104 A,VAL107 A,ALA110 A,ILE111 A,GLN114 A,LYS146 A	A58,A64,A65,A66,A67,A68,A69,A70,A441,A443,A444,A445,A446,A447,A448,A449,A450,A451,A580,A581
1I7S	Anthranilate synthase component 1	TRP	A601	LEU38 A,GLU39 A,SER40 A,LEU49 A,GLN50 A,PRO291 A,TYR292 A,MET293 A,VAL453 A,GLY454 A,TYR455 A,ASP463 A,CYS465 A	A258,A259,A260,A262,B11,B56,B57,B58,B59,B60,B61,B62,B84,B85,B86,B87,B89,B107,B133,B134,B135,B136,B137,B170,B172
1IWH	Hemoglobin subunit alpha	PEM	A501	ALA57 A,LYS60 A,LYS61 A,ASP64 A,ALA65 A,LEU83 A	A29,A43,A58,A62,A87,A101
1JLR	Uracil phosphoribosyltransferase	GTP	A303	LEU78 A,PHE101 A,SER103 A,LYS104 A,ILE105 A,VAL124 A,CYS125 A,ARG129 A,ARG158 A,GLN44 C,TYR65 C,ARG68 C,LYS59 D	B113,B166,B167,B168,B227,B228,B235,B236,B237
1KFL	Phospho-2-dehydro-3-deoxyheptonate aldolase, Phe-sensitive	PHE	A1354	PRO150 A,GLN151 A,ALA154 A,GLY178 A,LEU179 A,SER180 A,PHE209 A,SER211 A,LYS214 A,VAL221 A,ASP6 B,ASP7 B,ILE10 B	A61,A92,A94,A96,A97,A98,A143,A161,A162,A163,A164,A186,A189,A234,A265,A267,A268,A269,A302,A326
1LVW	Glucose-1-phosphate thymidylyltransferase	TYD	A3002	LEU43 A,TYR112 A,GLY113 A,HIS114 A,ARG115 A,PHE116 A,SER117 A,TYR247 A,ILE248 A,ALA249 A,GLU253 A,ILE254 A,ARG217 C	A8,A9,A10,A11,A12,A13,A14,A15,A16,A25,A26,A54,A55,A82,A84,A85,A86,A87,A88,A90,A108,A109,A110,A111,A162,A194,A196,A225,A227
1M8P	Sulfate adenylyltransferase	PPS	A574	MET405 A,ASP434 A,ARG437 A,PHE446 A,ARG451 A,ASN454 A,ILE455 A,PRO476 A,ILE477 A,ALA478 A,PRO479 A,ARG515 A,ILE517 A,ILE526 A,LYS527 A,GLY528 A,PHE529 A,THR530 A	A196,A197,A198,A199,A200,A205,A206,A209,A265,A267,A276,A289,A290,A291,A292,A293,A294,A295,A296,A330,A331,A332,A333,A334
1MP3	Glucose-1-phosphate thymidylyltransferase	TTP	A501	LEU46 A,TYR115 A,GLY116 A,HIS117 A,ASP118 A,LEU119 A,PRO120 A,SER252 A,GLU256 A,ILE257 A,ARG260 A,GLY219 B,ARG220 B,GLY221 B	A8,A9,A10,A11,A12,A13,A14,A15,A16,A25,A26,A54,A55,A82,A84,A85,A86,A87,A88,A90,A108,A109,A110,A111,A162,A194,A196,A225,A227
1NE7	Glucosamine-6-phosphate isomerase 1	16G	B2299	MET1 A,LYS2 A,LEU258 A,HIS262 A,SER151 B,SER152 B,ARG158 B,VAL159 B,LYS160 B,THR161 B,MET184 B	A39,A40,A41,A42,A43,A44,A45,A71,A72,A85,A136,A137,A138,A139,A140,A143,A144,A145,A146,A166,A170,A172,A173,A207,A208
1NH8	ATP phosphoribosyltransferase	HIS	A289	ASP216 A,TYR217 A,ASP218 A,LEU242 A,ALA273 A,LEU275 A	A11,A12,A70,A71,A88,A89,A90,A116,A155,A156,A157,A158,A159,A160,A161,A162
1NJJ	Ornithine decarboxylase	GET	A601	ARG22 A,ASP243 A,LEU339 A,PRO340 A,GLN341 A,LEU382 A,GLU384 A,ASP385 A	A67,A69,A70,A88,A111,A113,A154,A197,A199,A200,A235,A236,A237,A238,A274,A275,A276,A277,A278,A331,A332,A333,A389,B323,B360,B361,B362,B363
1OF6	Phospho-2-dehydro-3-deoxyheptonate aldolase, tyrosine-inhibited	DTY	A1370	THR162 A,GLN166 A,ALA169 A,GLY193 A,LEU194 A,SER195 A,PHE224 A,GLY226 A,VAL227 A,GLU21 B,ASP22 B,ILE25 B,TYR28 B	A61,A92,A94,A96,A97,A98,A143,A161,A162,A163,A164,A186,A189,A234,A265,A267,A268,A269,A302,A326
1PFK	ATP-dependent 6-phosphofructokinase isozyme 1	ADP	A326	ARG154 A,SER158 A,GLY185 A,GLU187 A,LYS211 A,GLY212 A,LYS213 A,LYS214 A,HIS215 A,TYR319 A,ARG21 B,ARG25 B,ARG54 B,TYR55 B,SER58 B,ASP59 B	A9,A10,A11,A12,A41,A71,A72,A73,A74,A75,A76,A77,A82,A101,A102,A103,A104,A105,A106,A107,A108,A109,A111,A124,A125,A129,A171
1QW7	Parathion hydrolase	EBP	A702	PHE51 A,THR350 A	A55,A57,A131,A132,A201,A202,A230,A254,A301
1T49	Tyrosine-protein phosphatase non-receptor type 1	892	A301	ALA189 A,LEU192 A,ASN193 A,PHE196 A,LYS197 A,GLU200 A,GLU276 A,GLY277 A,LYS279 A,PHE280 A,ILE281 A,MET282 A	A45,A46,A47,A48,A49,A111,A115,A120,A180,A181,A182,A215,A216,A217,A218,A219,A220,A221,A222,A262,A266
1UXV	NAD(P)-dependent glyceraldehyde-3-phosphate dehydrogenase	AMP	A1503	ARG72 A,ARG79 A,LYS132 A,ILE133 A,GLY134 A,GLY135 A,ARG154 A,ARG155 A,GLU156 A,PRO157 A,TYR184 A,VAL479 A	A166,A168,A242,A296,A297,A397
1W0F	Cytochrome P450 3A4	STR	A1499	PHE213 A,ASP214 A,ASP217 A,PHE219 A,PHE220 A,VAL240 A	A94,A105,A118,A119,A120,A126,A130,A137,A184,A271,A301,A302,A303,A305,A306,A307,A309,A310,A311,A313,A364,A368,A369,A370,A372,A373,A374,A375,A433,A434,A435,A436,A437,A439,A440,A441,A442,A443,A444,A445,A447,A448,A452
1W25	Response regulator PleD	C2E	A503,A505	ARG148 A,GLY153 A,GLY174 A,VAL175 A,HIS177 A,ARG178 A,SER356 A,ASN357 A,VAL358 A,ARG359 A,ALA360 A,ASP362 A,PRO377 A,THR379 A,ASP383 A,ILE387 A,ARG390 A	A294,A331,A332,A335,A339,A340,A341,A342,A343,A344,A347,A366,A368,A369,A370,A371
1W96	Acetyl-CoA carboxylase	S1A	A1567	ILE69 A,LYS73 A,ARG76 A,SER77 A,PRO389 A,GLU392 A,MET393 A,GLY396 A,VAL397 A,ASN398 A,CYS454 A,ASN485 A,TRP487 A,PHE510 A,PHE512 A	A189,A352,A363,A364,A365,A366,A377,A378,A379,A380,A381
1Z8D_1	Glycogen phosphorylase, muscle form	AMP	A900	TRP67 A,GLN71 A,TYR75 A,ARG309 A,ARG310 A,LYS315 A,PHE316 A,GLY317 A,CYS318 A	A134,A135,A675,A676
1Z8D_2	Glycogen phosphorylase, muscle form	ADE	A902	ASN282 A,PHE285 A,ALA610 A,GLY612 A,TYR613 A	A134,A135,A675,A676
1ZDS	Copper-containing nitrite reductase	ACM	A2500	GLU47 A,HIS60 A,MET62 A,LEU93 A,HIS95 A,TRP144 A,HIS145 A,SER148 A,PRO199 A	A98,A100,A106,A135,A137,A142
2ATS	4-hydroxy-tetrahydrodipicolinate synthase	DLY	A3003	ALA83 B	A8,A40,A43,A44,A45,A46,A101,A133,A161,A186,A203,A204,A205,A248
2BE9	Aspartate carbamoyltransferase regulatory chain	CTP	B401	LYS14 B,ILE15 B,VAL20 B,ASP22 B,HIS23 B,LYS64 B,ASN88 B,VAL90 B,TYR93 B,VAL95 B,LYS98 B	A48,A50,A51,A52,A53,A54,A55,A56,A105,A127,A130,A134,A137,A167,A168,A228,A229,A230,A231,A233,A234,A265,A266,A267,A268,A296
2BU8	Pyruvate dehydrogenase kinase isozyme 2	TF4	A1379	LEU53 A,TYR80 A,ILE111 A,ARG112 A,HIS115 A,ARG154 A,ILE157 A,ARG158 A,ILE161 A	A243,A244,A246,A247,A248,A250,A251,A282,A284,A285,A286,A287,A295,A301,A315,A316,A317,A318,A319,A320,A321,A322,A323,A338,A340,A346
2BXA	Serum albumin	C1F	A2001	TYR150 A,LYS199 A,TRP214 A,ARG218 A,LEU219 A,ARG222 A,PHE223 A,LEU238 A,HIS242 A,ARG257 A,LEU260 A,ILE264 A,ILE290 A,ALA291 A	A387,A388,A391,A392,A395,A403,A407,A410,A411,A414,A430,A431,A433,A434,A435,A437,A438,A449,A450,A453,A457,A485,A488,A489
2D60	Hemoglobin subunit beta	L35	B1200	PHE36 A,LYS99 A,LEU100 A,HIS103 A,TYR35 B,TRP37 B,ASN108 B,PRO95 C,THR137 C,ARG141 C	A29,A43,A58,A62,A87,A101
2HIM	L-asparaginase 1	ASN	A8001	ALA162 A,ARG240 A,THR271 A,GLN272 A,CYS273 A,THR301 A,VAL302 A,GLU303 A,ARG240 C	A12,A13,A14,A17,A58,A59,A60,A61,A62,A89,A90,A91,A92,A93,A163,C246,C247
2HVW	Putative deoxycytidylate deaminase	DCP	A1201	ARG21 A,THR23 A,GLY43 A,TYR44 A,GLY46 A,GLY47 A,ALA49 A,ASP50 A,ASN53 A,ASN75 A,GLN108 B	A24,A26,A27,A28,A29,A44,A45,A46,A54,A61,A64,A65,A66,A67,A69,A70,A71,A72,A73,A94,A96,A97,A98,A99,A102,A120,A121
2IEG	Glycogen phosphorylase, muscle form	FRY	A901	ARG60 A,LEU63 A,TRP67 A,PRO188 A,GLU190 A,LYS191 A,ALA192 A,PRO194 A,PRO229 A,PHE37 B,THR38 B,LEU39 B,VAL40 B,PHE53 B,HIS57 B,TYR185 B,GLY186 B,PRO188 B	A134,A135,A675,A676
2J0X	Lysine-sensitive aspartokinase 3	LYS	A1451	MET318 A,SER321 A,GLY323 A,PHE324 A,LEU325 A,THR344 A,SER345 A,GLU346 A,SER338 B,VAL339 B,ASP340 B	A8,A9,A10,A11,A12,A13,A39,A199,A202,A219,A220,A221,A222,A223,A225,A226,A227,A228,A229,A230,A231,A232,A251,A255,A256,A257,A258,A259,A301,A302
2JHR	Myosin-2 heavy chain	PBQ	A1780	LYS265 A,ALA420 A,LYS423 A,ALA424 A,GLY427 A,ARG428 A,LEU431 A,ASP590 A,LEU592 A,ILE617 A,ALA618 A,SER619 A,ARG620 A	A179,A180,A181,A182,A183,A185,A186,A227,A233,A235,A236,A237,A454,A455,A457
2NW8	Tryptophan 2,3-dioxygenase	TRP	A308	ARG85 A,LYS92 A,TYR220 A,SER221 A,GLU224 A,ASP225 A,ASP228 A	A51,A55,A113,A117,A123,A124,A125,A248,A252,A253,A254,A255,B24
2PA3	D-3-phosphoglycerate dehydrogenase	SER	A451	HIS344 A,ASN346 A,ARG347 A,PRO348 A,GLY349 A,VAL350 A,LEU351 A,LEU370 A	A84,A105,A106,A108,A109,A112,A157,A158,A159,A160,A161,A162,A163,A180,A181,A182,A183,A185,A209,A210,A211,A212,A213,A214,A216,A217,A220,A238,A239,A240,A264,A265,A292,A293,A294,A295,A296
2PUV	Glutamine--fructose-6-phosphate aminotransferase	UD1	B5003	ARG372 B,GLY383 B,GLY384 B,GLY474 B,VAL476 B,VAL479 B,SER484 B,THR487 B,HIS488 B,CYS489 B,GLY490 B,VAL491 B,HIS492 B	A403,A404,A405,A406,A449,A450,A451,A452,A453,A454,A455,A458,A483,A501,A502,A503,A510,A587,A588,A591,B604,B605
2Q5O	Indole-3-pyruvate decarboxylase	PPY	A5003	ARG60 A,ARG214 A,ARG215 A,MET238 A,ARG240 A,GLY241 A,LEU242 A,LEU375 A,GLY394 A,LEU395 A,MET396 A,ALA397 A	A380,A401,A402,A403,A461,A462,B23,B24,B25,B71,B74,B113
2Q8M_1	Fructose-1,6-bisphosphatase class 1	BG6	A340	GLU207 A,TYR210 A,ILE221 A,LYS222 A,GLN225 A	A121,A122,A124,A125,A212,A215,A244,A246,A247,A248,A249,A250,A251,A252,A262,A264,A269,A274,A275,A280,B241,B242,B243
2Q8M_2	Fructose-1,6-bisphosphatase class 1	AMP	A341	ILE8 A,LYS11 A,GLN12 A,PHE15 A,ALA18 A,THR19 A,GLY20 A,GLU21 A,LEU22 A,THR23 A,LYS104 A,TYR105 A,ARG132 A,THR171 A	A121,A122,A124,A125,A212,A215,A244,A246,A247,A248,A249,A250,A251,A252,A262,A264,A269,A274,A275,A280,B241,B242,B243
2QMX	Prephenate dehydratase	PHE	A303	ASP224 A,LEU225 A,THR226 A,LYS227 A,ILE228 A,ASN206 B,GLU207 B,GLY209 B,SER210 B,LEU211 B,SER230 B,TYR240 B,PHE242 B	A52,A53,A54,A55,A56,A57,A79,A80,A81,A82,A83,A166,A167,A168,A169,A170
2QPY	Androgen receptor	4HY	A1	PRO723 A,GLY724 A,ASN727 A,PHE826 A,GLU829 A,LEU830 A,ASN833 A,TYR834 A,GLU837 A,ARG840 A	A701,A704,A705,A706,A707,A708,A711,A741,A742,A745,A746,A749,A752,A763,A764,A765,A780,A787,A873,A876,A877,A880,A891,A895,A899
2R1R	Ribonucleoside-diphosphate reductase 1 subunit alpha	TTP	A762	ASP232 A,SER233 A,LEU234 A,ARG262 A,ILE268 A,ARG269 A,HIS275 A,THR276 A,SER249 B	A155,A207,A208,A209,A210,A224,A225,A226,A251,A252,A253,A254,A301,A437,A438,A439,A441,A442,A464,A620,A621,A622,A623,A624,A625,A626,A694
2RD5	Acetylglutamate kinase, chloroplastic	ARG	A1000	PHE33 A,LYS210 A,LYS232 A,GLU284 A,ILE285 A,SER287 A,ASP288 A,GLU289 A,GLY290 A,ALA291 A,GLY292 A,MET294 A	A41,A74,A75,A76,A77,A80,A81,A93,A96,A97,A98,A100,A108,A112,A156,A181,A192,A193,A194,A195,A196
2V4Y	Uridylate kinase	GTP	A1242	ARG92 A,ASP93 A,HIS96 A,ASN101 A,ALA102 A,ARG103 A,ARG130 A,TRP119 E,ALA120 E,ILE123 E,SER124 E,ARG127 E,ASN72 F,VAL75 F	A15,A16,A17,A18,A19,A55,A56,A57,A58,A59,A61,A62,A63,A64,A73,A76,A77,A78,A80,A84,A136,A137,A138,A139,A140,A141,A142,A143,A144,A145,A146,A147,A148,A163,A201
2VD3	ATP phosphoribosyltransferase	HIS	A1290	GLY235 A,MET236 A,THR237 A,GLY238 A,THR240 A,HIS254 A,ALA255 A,VAL256 A	A11,A12,A70,A71,A88,A89,A90,A116,A155,A156,A157,A158,A159,A160,A161,A162
2VGI	Pyruvate kinase PKLR	FBP	A1574	LEU474 A,THR475 A,THR476 A,THR477 A,GLY478 A,ARG479 A,SER480 A,TRP525 A,ARG532 A,GLY557 A,ARG559 A,PRO560 A,GLY561 A,SER562 A,GLY563 A,TYR564 A,THR565 A	A116,A118,A120,A156,A157,A161,A286,A287,A313,A315,A334,A335,A336,A337,A338,A339,A340,A370,A371,A403,A405
2VVT	Glutamate racemase	I24	A1269	VAL14 A,GLY15 A,THR38 A,VAL152 A,GLU153 A,ASN155 A,TYR157 A,HIS187 A,LEU190 A,MET246 A,ILE250 A,TRP254 A	A7,A8,A9,A11,A12,A37,A38,A39,A40,A41,A69,A70,A71,A72,A73,A116,A119,A146,A150,A180,A181,A182,A183
2W4I	Glutamate racemase	VGA	B1256	PRO38 A,THR41 A,SER143 A,VAL146 A,PRO147 A,GLU150 A,GLU151 A,VAL37 B,PRO38 B,THR41 B,LYS117 B,VAL146 B,PRO147 B,GLU150 B,GLU151 B	A7,A8,A9,A11,A12,A37,A38,A39,A40,A41,A69,A70,A71,A72,A73,A116,A119,A146,A150,A180,A181,A182,A183
2XJC	Cytosolic purine 5'-nucleotidase	B4P	A1490	ARG144 A,ASP145 A,ILE152 A,ASN154 A,PHE354 A,LEU358 A,LYS362 A,GLN453 A,ARG456 A,TYR457 A	A52,A53,A54,A55,A56,A65,A151,A155,A157,A158,A161,A202,A205,A206,A207,A209,A210,A214,A215,A248,A249,A250,A251,A252,A255,A292,A348,A351,A356
2Y0P	Multifunctional 2-oxoglutarate metabolism enzyme	ACO	A2228	GLU822 A,ILE827 A,LYS830 A,GLY1035 A,MET1037 A,THR1038 A,ARG1054 A,ASP1058 A,ILE1060 A,ARG1062 A,SER1092 A,GLN1142 A,PRO1145 A,LEU1146 A,PRO1147 A,ARG1148 A,ARG1149 A,ARG1150 A	A504,A506,A539,A540,A576,A578,A579,A602,A603,A604,A605,A606,A607,A643,A644,A645,A646,A647,A648,A651,A676,A678,A680,A681,A682,A743,A747,B901,B902,B950,B952,B976,B977,B980,B1019,B1020
2YHD	Androgen receptor	AV6	A1921	VAL716 A,LYS720 A,VAL730 A,GLN733 A,MET734 A,GLN738 A,MET894 A,ILE898 A	A701,A704,A705,A706,A707,A708,A711,A741,A742,A745,A746,A749,A752,A763,A764,A765,A780,A787,A873,A876,A877,A880,A891,A895,A899
2YLO	Androgen receptor	YLO	A1922	PRO723 A,GLY724 A,PHE725 A,ARG726 A,ASN727 A,PHE826 A,GLU829 A,LEU830 A,ASN833 A,TYR834 A	A701,A704,A705,A706,A707,A708,A711,A741,A742,A745,A746,A749,A752,A763,A764,A765,A780,A787,A873,A876,A877,A880,A891,A895,A899
3BCR	Glycogen phosphorylase, muscle form	AZZ	A940	ASN282 A,PHE285 A,ALA610 A,GLY612 A,TYR613 A	A134,A135,A675,A676
3BZ7	Myosin-2 heavy chain	BL4	A800	ARG238 A,PHE239 A,GLY240 A,TYR261 A,LEU262 A,LEU263 A,GLU264 A,ILE455 A,SER456 A,GLU467 A,CYS470 A,ILE471 A,THR474 A,TYR634 A,GLN637 A,LEU638 A	A179,A180,A181,A182,A183,A185,A186,A227,A233,A235,A236,A237,A454,A455,A457
3C1N	Probable aspartokinase	THR	A471	MET414 A,GLY416 A,ALA417 A,GLY419 A,ILE420 A,ALA421 A,GLN440 A,GLU444 A,ASN434 B,ILE435 B	A6,A7,A8,A9,A10,A11,A40,A41,A43,A208,A210,A211,A228,A229,A230,A231,A232,A234,A235,A236,A237,A238,A239,A240,A241,A260,A264,A265,A266,A267,A268,A311,A312,A313
3CEH	Glycogen phosphorylase, liver form	AVE	A833	TRP67 A,ILE68 A,GLN71 A,GLN72 A,TYR75 A,LYS191 A,ARG193 A,ASP227 A,LEU39 B,VAL40 B,LYS41 B,ASP42 B,ASN44 B,VAL45 B	A134,A135,A675,A676
3CSM	Chorismate mutase	TRP	A300	HIS71 A,ILE74 A,ARG75 A,ARG76 A,SER79 A,GLU82 A,ILE98 A,TYR100 A	A12,A16,A19,A157,A164,A168,A192,A193,A194,A195,A197,A198,A201,A234,A238,A239,A240,A242,A243,A246
3D2P	Amino-acid acetyltransferase	ARG	A438	TYR17 A,LYS201 A,GLU220 A,THR221 A,GLN257 A,GLU270 A,LEU271 A,PHE272 A,THR273 A,ARG274 A,ASN275 A,GLY276 A,ILE277 A,GLY278 A,THR279 A,SER280 A,ASP334 A	A307,A312,A354,A355,A356,A357,A358,A359,A363,A364,A365,A366,A367,A368,A369,A370,A371,A391,A392,A394,A395,A396,A397,A398,A399,A401,A402
3DC2	D-3-phosphoglycerate dehydrogenase	SER	A600	TYR461 A,ASP463 A,ARG464 A,PRO465 A,GLY466 A,ALA467 A,LEU468 A,LEU487 A	A84,A105,A106,A108,A109,A112,A157,A158,A159,A160,A161,A162,A163,A180,A181,A182,A183,A185,A209,A210,A211,A212,A213,A214,A216,A217,A220,A238,A239,A240,A264,A265,A292,A293,A294,A295,A296
3E3N	Glycogen phosphorylase, muscle form	AMP	A843	TRP67 A,GLN71 A,TYR75 A,ARG309 A,ARG310 A,LYS315 A,PHE316 A,GLY317 A,CYS318 A,ASP42 B,ASN44 B,VAL45 B	A134,A135,A675,A676
3EK5	Uridylate kinase	GTP	E2006	ILE115 D,ARG117 D,ARG118 D,ARG121 D,LYS125 D,LYS98 E,ARG100 E,ASN108 E,ASP109 E,VAL110 E,CYS111 E,GLU112 E,ARG118 E,LYS125 E,ARG127 E	A15,A16,A17,A18,A19,A55,A56,A57,A58,A59,A61,A62,A63,A64,A73,A76,A77,A78,A80,A84,A136,A137,A138,A139,A140,A141,A142,A143,A144,A145,A146,A147,A148,A163,A201
3EPS	Isocitrate dehydrogenase kinase/phosphatase	AMP	A1604	SER101 A,ASN104 A,SER105 A,HIS113 A,LEU116 A,LYS291 A,LYS294 A,THR295 A,TYR298 A,PHE375 A,GLU376 A,ASN377 A,PHE378 A	A315,A316,A317,A318,A319,A320,A321,A322,A323,A324,A325,A334,A336,A346,A348,A353,A357,A416,A417,A418,A419,A420,A421,A423,A424,A457,A461,A462,A474,A475,A476,A477,A478
3ETE_1	Glutamate dehydrogenase 1, mitochondrial	GTP	A553	THR186 A,ILE187 A,TYR190 A,MET150 E,LYS154 E,THR186 E,ILE187 E,HIS189 E,TYR190 E	A111,A114,A126,A167,A168,A211,A349,A374,A377,A378
3ETE_2	Glutamate dehydrogenase 1, mitochondrial	H3P	A552,B552,C552,C554,D552,F552	ILE212 A,SER213 A,ARG217 A,LEU257 A,HIS258 A,ARG261 A,TYR262 A,ARG265 A,GLU292 A,LYS446 A,HIS450 A	A111,A114,A126,A167,A168,A211,A349,A374,A377,A378
3ETG	Glutamate dehydrogenase 1, mitochondrial	GWD	A552,E552	GLU142 A,ARG146 A,ARG147 A,MET150 A,ASP181 A,SER185 A	A111,A114,A126,A167,A168,A211,A349,A374,A377,A378
3FUD	Leukotriene A-4 hydrolase	692	A710	ARG24 A,CYS25 A,SER26 A,THR35 A,GLY36 A,SER161 A,ASP180 A,GLU182 A,ILE188 A	A134,A136,A137,A266,A267,A268,A269,A270,A271,A291,A292,A293,A295,A296,A299,A314,A318,A321,A322,A325,A375,A378,A383,A563,A565
3H30	Casein kinase II subunit alpha	RFZ	A337	TYR39 A,GLN40 A,LEU41 A,VAL67 A,ILE69 A,VAL101 A,ASP103 A,PRO104 A,ALA110 A	A45,A46,A47,A48,A51,A53,A66,A68,A95,A113,A116,A117,A118,A119,A120,A123,A160,A163,A174,A175
3H6O	Pyruvate kinase PKM	FBP	A541	LEU431 A,THR432 A,LYS433 A,SER434 A,ARG436 A,SER437 A,TRP482 A,ARG489 A,GLY514 A,ARG516 A,PRO517 A,GLY518 A,SER519 A,GLY520 A,PHE521 A,THR522 A	A73,A75,A77,A113,A114,A118,A243,A270,A272,A291,A292,A293,A294,A295,A296,A297,A327,A328,A360,A362
3HFR	Glutamate racemase	6JZ	A270	GLY153 A,TYR155 A,LYS156 A,ASP246 A,ASP250 A	A7,A8,A9,A11,A12,A37,A38,A39,A40,A41,A69,A70,A71,A72,A73,A116,A119,A146,A150,A180,A181,A182,A183
3HO6	Toxin A	IHP	A270	LYS35 A,TYR37 A,LEU57 A,LYS60 A,ASN61 A,LYS105 A,LYS107 A,ASN154 A,ARG211 A,LYS212 A,LYS224 A,LYS235 A,LYS252 A,ASN253 A	A44,A46,A47,A49,A50,A108,A109,A110,A111,A112,A120,A153,A154,A155,A156,A199,A200,A201,A202,A203,A204,A205,A218
3HQP	Pyruvate kinase	FDP	A700	LEU399 A,SER400 A,ASN401 A,THR402 A,ARG404 A,SER405 A,LYS453 A,ARG456 A,HIS480 A,ALA481 A,VAL485 A,LYS486 A,GLY487 A,TYR488 A,ALA489 A	A26,A27,A28,A29,A49,A50,A51,A53,A54,A55,A59,A60,A83,A84,A88,A90,A144,A145,A172,A173,A174,A175,A176,A211,A212,A238,A240,A264,A296,A330,A331,A332,A334,A335
3IFA	Fructose-1,6-bisphosphatase isozyme 2	AMP	A339	VAL17 A,LYS20 A,GLY21 A,ALA24 A,GLY26 A,THR27 A,GLY28 A,GLU29 A,LEU30 A,THR31 A,LYS112 A,TYR113 A,ARG140 A,THR177 A	A121,A122,A124,A125,A212,A215,A244,A246,A247,A248,A249,A250,A251,A252,A262,A264,A269,A274,A275,A280,B241,B242,B243
3IRH	HD domain protein	DGT	A458	PHE54 A,THR55 A,VAL247 A,ARG326 A,LYS330 A,LYS422 A,LYS14 B,VAL15 B,PHE16 B,ILE35 B,ASN36 B,GLN41 B,ARG44 B,PHE64 B	B48,B49,B50,B51,B52,B63,B66,B111,B114,B118,B119,B122,B129,B183,B184,B187,B191,B235,B239,B242,B243,B244,B248,B252,B368,B369
3K5V	Tyrosine-protein kinase ABL1	STJ	A1	ALA356 A,LEU359 A,LEU360 A,ALA363 A,LEU448 A,ILE451 A,ALA452 A,TYR454 A,GLU481 A,GLY482 A,CYS483 A,PRO484 A,VAL487 A,PHE512 A,ILE521 A,VAL525 A,LEU529 A	A267,A272,A275,A288,A289,A290,A305,A308,A309,A312,A317,A318,A332,A333,A334,A335,A336,A337,A338,A339,A340,A341,A373,A378,A379,A380,A381,A389,A398,A399,A400,A401
3KGF_1	Phospho-2-dehydro-3-deoxyheptonate aldolase AroG	PHE	A9003	PHE91 A,MET92 A,ARG171 A,ALA174 A,ASN175 A,ALA178 A,TRP3 B,VAL5 B,ASP6 B,VAL55 B,TYR173 B	A87,A126,A130,A134,A248,A280,A281,A282,A283,A284,A306,A307,A337,A366,A369,A409,A411,A441
3KGF_2	Phospho-2-dehydro-3-deoxyheptonate aldolase AroG	TRP	A9004	LEU107 A,ALA110 A,VAL111 A,LYS123 A,ALA192 A,LEU194 A,ASN237 A,LEU238 A,THR240 A,ALA241 A	A87,A126,A130,A134,A248,A280,A281,A282,A283,A284,A306,A307,A337,A366,A369,A409,A411,A441
3LSW	Glutamate receptor 3	4MP	A801	PRO105 A,PHE106 A,MET107 A,SER108 A,SER217 A,LYS218 A,GLY219 A	A61,A62,A74,A89,A90,A91,A96,A111,A137,A138,A140,A141,A142,A143,A144,A174,A191,A192,A193,A196,A220
3LSX	Glutamate receptor 3	PZI	A802	ASP248 A,ASN252 A	A61,A62,A74,A89,A90,A91,A96,A111,A137,A138,A140,A141,A142,A143,A144,A174,A191,A192,A193,A196,A220
3LU6	Serum albumin	IMX	A587	ARG209 A,LYS212 A,ALA213 A,VAL216 A,SER232 A,VAL235 A,ASP324 A,LEU327 A,GLY328 A,LEU347 A,LYS351 A,GLU354 A	A387,A388,A391,A392,A395,A403,A407,A410,A411,A414,A430,A431,A433,A434,A435,A437,A438,A449,A450,A453,A457,A485,A488,A489
3M3F	Glutamate receptor 3	P99	A800	ILE92 A,LYS104 A,PRO105 A,PHE106 A,MET107 A,SER108 A,SER217 A,LYS218 A,GLY219 A,LEU239 A,ASN242 A,LEU247 A	A61,A62,A74,A89,A90,A91,A96,A111,A137,A138,A140,A141,A142,A143,A144,A174,A191,A192,A193,A196,A220
3MW9	Glutamate dehydrogenase 1, mitochondrial	NAI	A604	HIS195 A,GLN205 A,GLY206 A,ASN387 A,ASN388 A,HIS391 A,VAL392 A,SER393 A,HIS85 B,ARG86 B,CYS115 B,ALA116 B,ASP119 B,VAL120 B,PRO121 B,LYS488 B,ARG491 B	A111,A114,A126,A167,A168,A211,A349,A374,A377,A378
3MWB	Prephenate dehydratase	PHE	B311	ASN226 A,LEU227 A,SER228 A,ARG229 A,ILE230 A,LEU205 B,ASP208 B,HIS209 B,PRO210 B,GLY211 B,ALA212 B,LEU213 B,SER232 B,TYR242 B,PHE244 B	A52,A53,A54,A55,A56,A57,A79,A80,A81,A82,A83,A166,A167,A168,A169,A170
3N25	Pyruvate kinase PKM	PRO	A1200	ARG42 A,ASN43 A,ASN69 A,ARG105 A,HIS463 A,TYR465 A,GLY467 A,ILE468 A,PHE469 A,PRO470 A	A73,A75,A77,A113,A114,A118,A243,A270,A272,A291,A292,A293,A294,A295,A296,A297,A327,A328,A360,A362
3O2M	Mitogen-activated protein kinase 8	46A	A701	THR178 A,PHE180 A,ILE197 A,LEU198 A,GLY199 A,TYR230 A,ILE231 A,TRP234 A,GLN253 A,THR255 A,VAL256 A,TYR259 A,PRO184 B,THR255 B	A32,A33,A40,A52,A53,A55,A86,A108,A109,A110,A111,A112,A113,A114,A158,A168
3PG9	Phospho-2-dehydro-3-deoxyheptonate aldolase	TYR	A339	SER31 A,GLY33 A,GLN34 A,GLU35 A,ARG36 A,VAL38 A,MET1 F,ILE2 F,GLY40 F,ILE41 F,ILE42 F,GLY43 F,ASP45 F,VAL65 F,LEU66 F	A102,A131,A132,A164,A186,A247,A272,A309
3PJG	UDP-glucose 6-dehydrogenase	UGA	A902	LYS256 A,ASP257 A,LYS259 A,LYS284 A,GLN319 A,GLY320 A,MET322 A,LYS323 A,ARG324 A,LYS326 A,PHE345 A	A131,A161,A162,A163,A164,A165,A220,A275,A276,A280
3PTZ	UDP-glucose 6-dehydrogenase	UDX	A501	THR131 A,GLU161 A,PHE162 A,LEU163 A,ALA164 A,GLU165 A,LYS220 A,ASN224 A,LEU227 A,ILE231 A,PHE265 A,LEU266 A,LYS267 A,SER269 A,PHE272 A,GLY273 A,CYS276 A,PHE277 A,PHE338 A,LYS339 A,ARG442 A,ARG260 B	A131,A161,A162,A163,A164,A165,A220,A275,A276,A280
3PXF	Cyclin-dependent kinase 2	2AN	A304,A305	TYR15 A,LYS33 A,ILE35 A,LEU37 A,ILE52 A,LEU55 A,LYS56 A,VAL64 A,LEU66 A,VAL69 A,HIS71 A,LEU76 A,LEU78 A,PHE80 A,ALA144 A,ASP145 A,PHE146 A,VAL154 A	A10,A11,A12,A13,A14,A15,A16,A17,A18,A31,A33,A64,A80,A81,A82,A83,A84,A85,A86,A89,A127,A129,A130,A131,A132,A133,A134,A144,A145,A162
3PYY	Tyrosine-protein kinase ABL1	3YY	A538	ALA356 A,LEU359 A,LEU360 A,ALA363 A,LEU448 A,ILE451 A,ALA452 A,GLU481 A,GLY482 A,CYS483 A,PRO484 A,VAL487 A	A267,A272,A275,A288,A289,A290,A305,A308,A309,A312,A317,A318,A332,A333,A334,A335,A336,A337,A338,A339,A340,A341,A373,A378,A379,A380,A381,A389,A398,A399,A400,A401
3QH0	Prostaglandin G/H synthase 2	PLM	A625	VAL116 A,ARG120 A,PHE205 A,TYR348 A,VAL349 A,SER353 A,TYR355 A,TYR385 A,TRP387 A,VAL523 A,GLY526 A,ALA527 A,SER530 A,LEU531 A	B75,B102,B106,B191,B330,B334,B335,B338,B339,B341,B345,B367,B370,B371,B373,B504,B508,B509,B510,B511,B512,B513,B514,B516,B517,B520
3R1R	Ribonucleoside-diphosphate reductase 1 subunit alpha	ATP	A762	LYS9 A,GLU15 A,ARG16 A,ILE17 A,ASN18 A,LYS21 A,ILE22 A,VAL25 A,THR55 A,HIS59 A,LYS91 A	A155,A207,A208,A209,A210,A224,A225,A226,A251,A252,A253,A254,A301,A437,A438,A439,A441,A442,A464,A620,A621,A622,A623,A624,A625,A626,A694
3UO9	Glutaminase kidney isoform, mitochondrial	04A	B2	LYS320 A,LEU321 A,PHE322 A,LEU323 A,ASN324 A,GLU325 A,ASP327 A,TYR394 A,LYS320 B,LEU321 B,PHE322 B,LEU323 B,ASN324 B,GLU325 B,TYR394 B,ARG317 D	A249,A284,A285,A286,A287,A289,A335,A381,A387,A388,A414,A415,A418,A466,A482,A483,A484,A485
3ZCW	Kinesin-like protein KIF11	4A2	A1366	TYR104 A,LEU266 A,SER269 A,GLU270 A,ASN287 A,ILE288 A,ASN289 A,LEU292 A,LEU293 A,LEU295 A,GLY296 A,ARG297 A,ILE299 A,THR300 A,ILE332 A,TYR352 A,ALA353 A,ARG355 A,ALA356 A	A24,A25,A26,A27,A74,A76,A78,A105,A106,A107,A108,A109,A110,A111,A112,A113,A114,A118,A132,A232,A233,A265,A335
4B1F	Glutamate racemase	KRH	A1256	VAL10 A,GLY11 A,PHE13 A,LYS17 A,ILE149 A,GLU150 A,SER152 A,LEU154 A,THR182 A,HIS183 A,LEU186 A,GLN248 A,TRP252 A,LEU253 A	A7,A8,A9,A11,A12,A37,A38,A39,A40,A41,A69,A70,A71,A72,A73,A116,A119,A146,A150,A180,A181,A182,A183
4B2D	Pyruvate kinase PKM	SER	A1532	ARG43 A,ASN44 A,THR45 A,GLY46 A,ASN70 A,ARG106 A,HIS464 A,GLY468 A,ILE469 A,PHE470 A,PRO471 A	A73,A75,A77,A113,A114,A118,A243,A270,A272,A291,A292,A293,A294,A295,A296,A297,A327,A328,A360,A362
4BBG	Kinesin-like protein KIF11	V02	A1370	THR112 A,GLU116 A,GLY117 A,GLU118 A,ARG119 A,ASP130 A,LEU132 A,ALA133 A,PRO137 A,TYR211 A,LEU214 A,GLU215 A,ALA218 A,ARG221 A	A24,A25,A26,A27,A74,A76,A78,A105,A106,A107,A108,A109,A110,A111,A112,A113,A114,A118,A132,A232,A233,A265,A335
4CFE	5'-AMP-activated protein kinase catalytic subunit alpha-2	992	A1553	VAL11 A,LEU18 A,VAL24 A,GLY28 A,LYS29 A,LYS31 A,ILE46 A,ASN48 A,ASP88 A,PHE90 A,VAL81 B,ARG83 B,THR106 B,ARG107 B,ASN111 B,VAL113 B	A22,A23,A24,A25,A26,A30,A43,A45,A64,A77,A91,A93,A94,A95,A96,A97,A98,A99,A100,A141,A143,A144,A145,A146,A156,A157,A158
4E6C	Mitogen-activated protein kinase 14	0O8	A500	LEU195 A,ASN196 A,TRP197 A,ALA255 A	A30,A33,A38,A39,A40,A51,A52,A53,A71,A75,A84,A85,A86,A88,A104,A105,A106,A107,A108,A109,A110,A111,A112,A115,A154,A156,A157,A158,A167,A168
4G1N	Pyruvate kinase PKM	NZT	A603	PHE26 A,MET30 A,LEU353 A,ASP354 A,ILE389 A,TYR390 A,GLN393 A,LEU394 A,GLU397 A,PHE26 B,LEU27 B,MET30 B,LYS311 B,LEU353 B,ASP354 B,TYR390 B,LEU394 B	A73,A75,A77,A113,A114,A118,A243,A270,A272,A291,A292,A293,A294,A295,A296,A297,A327,A328,A360,A362
4GRS	2-dehydro-3-deoxyphosphoheptonate aldolase	TYR	A401	MET1 A,GLY40 A,ILE41 A,ILE42 A,GLY43 A,ASP45 A,LEU66 A,SER31 C,GLY33 C,GLN34 C,GLU35 C,ARG36 C,VAL38 C	A102,A131,A132,A164,A186,A247,A272,A309
4HO6	Glucose-1-phosphate thymidylyltransferase	UTP	A301	LEU43 A,TYR112 A,GLY113 A,HIS114 A,GLY115 A,PHE116 A,THR117 A,VAL248 A,ALA249 A,GLU253 A,ILE254 A,ARG257 A	A8,A9,A10,A11,A12,A13,A14,A15,A16,A25,A26,A54,A55,A82,A84,A85,A86,A87,A88,A90,A108,A109,A110,A111,A162,A194,A196,A225,A227
4HYW	Pyruvate kinase 1	FDP	A503	LEU400 A,SER401 A,ASN402 A,THR403 A,ARG405 A,SER406 A,LYS454 A,ARG457 A,HIS481 A,ALA482 A,VAL486 A,LYS487 A,GLY488 A,TYR489 A,PRO490 A	A50,A52,A54,A84,A85,A89,A212,A213,A239,A241,A260,A261,A262,A263,A264,A265,A266,A296,A297,A329,A331
4JA8	Isocitrate dehydrogenase [NADP], mitochondrial	1K9	A502	TRP164 A,VAL294 A,VAL297 A,LEU298 A,TRP306 A,TYR311 A,ASP312 A,VAL315 A,GLN316 A,ILE319 A,LEU320 A,LEU160 B,TRP164 B,VAL294 B,VAL297 B,LEU298 B,TRP306 B,TYR311 B,ASP312 B,VAL315 B,GLN316 B,ILE319 B,LEU320 B	A57,A59,A62,A112,A113,A114,A115,A116,A117,A118,A122,A136,A326,A327,A328,A345,A346,A347,A348,A349,A350,A351,A352,A353,A354,A365,A366,A367,A368,A412,A414,A422
4JKT	Glutaminase kidney isoform, mitochondrial	04A	D701	ARG322 A,LYS325 A,LEU326 A,PHE327 A,LEU328 A,ASN329 A,GLU330 A,TYR399 A,ARG322 C,ARG322 D,LYS325 D,LEU326 D,PHE327 D,LEU328 D,ASN329 D,GLU330 D,TYR399 D	A249,A284,A285,A286,A287,A289,A335,A381,A387,A388,A414,A415,A418,A466,A482,A483,A484,A485
4KZT	N-acetylglutamate kinase / N-acetylglutamate synthase	ARG	A501	TYR28 A,LYS206 A,SER225 A,SER265 A,GLU277 A,LEU278 A,THR280 A,HIS281 A,ALA282 A,GLY283 A,GLY285 A,THR286 A,LEU287 A,GLY365 A	A307,A312,A354,A355,A356,A357,A358,A359,A363,A364,A365,A366,A367,A368,A369,A370,A371,A391,A392,A394,A395,A396,A397,A398,A399,A401,A402
4LRL	HD domain protein	TTP	B503	THR55 A,PHE56 A,THR197 A,GLN241 A,HIS245 A,VAL15 B,PHE16 B,ARG17 B,ARG206 D,ARG209 D,ASN223 D	B48,B49,B50,B51,B52,B63,B66,B111,B114,B118,B119,B122,B129,B183,B184,B187,B191,B235,B239,B242,B243,B244,B248,B252,B368,B369
4MRA	Glycogen phosphorylase, muscle form	QUE	A901	GLU121 A,GLU124 A,CYS495 A,LYS544 A,PHE545 A,TYR548 A,ARG551 A,GLU552 A,LYS655 A	A134,A135,A675,A676
4PFK	ATP-dependent 6-phosphofructokinase	ADP	A326	ARG154 A,GLY185 A,GLU187 A,ARG211 A,GLY212 A,LYS213 A,LYS214 A,HIS215 A	A9,A10,A11,A12,A41,A71,A72,A73,A74,A75,A76,A77,A82,A101,A102,A103,A104,A105,A106,A107,A108,A109,A111,A124,A125,A129,A171
