# Supplementary material for: Prediction of allosteric sites and signaling: Insights from benchmarking datasets
Source: Patterns (N Y). 2021 Dec 9;3(1):100408. doi: 10.1016/j.patter.2021.100408 (PMC8767309; doi:10.1016/j.patter.2021.100408)
Supplement: Table S3. Allosteric site quantile scores of proteins in Table S2 (with the presence of allosteric ligands in the structures) — The results from six statistical scores described in method details. Average site residue and bond quantile scores are compared with those of 1,000 surrogate sites of the same size. The difference is shown in bold if it is greater than 0 and starred (∗) if it is greater than the 95% confidence interval. The proportion of residues or bonds with pR/b, allo > 0.95 and the average reference quantile score pR/b, alloref¯ are shown in bold if they are greater than the expected values of 0.05 and 0.5, respectively. Results in columns that are shaded in gray have been used in Mersmann et al.65 and are included here for complete and detailed analysis. [file mmc3.xlsx]

## Sheet: Scoring_SI_2
Protein	PDB	pR,allo - <pR,site>surr	pb,allo - <pb,site>surr	P(pR,allo > 0.95)	P(pb,allo > 0.95)	ref pR,allo	ref pb,allo	Summary
Fructose-1,6-bisphosphatase class 1	2Q8M_2	0.37*	0.19*	0.43	0.19	0.66	0.54	●●●●●●
Cytochrome P450 3A4	1W0F	0.37*	0.049*	0.17	0.0078	0.71	0.5	●●●●○●
Tryptophan 2,3-dioxygenase	2NW8	0.34*	0.098*	0.43	0.13	0.83	0.58	●●●●●●
Parathion hydrolase	1QW7	0.32*	-0.15	0	0.022	0.78	0.51	●○○○●●
Glutamate dehydrogenase 1, mitochondrial	3ETG	0.3*	0.16*	0	0.085	0.65	0.75	●●○●●●
Lysine-sensitive aspartokinase 3	2J0X	0.29*	0.18*	0.36	0.11	0.63	0.62	●●●●●●
Aspartate carbamoyltransferase regulatory chain	2BE9	0.29*	0.25*	0.091	0.1	0.096	0.11	●●●●○○
Copper-containing nitrite reductase	1ZDS	0.28*	0.13*	0.22	0.12	0.81	0.78	●●●●●●
Hemoglobin subunit beta	1B86	0.26*	-0.0082	0.75	0.24	0.77	0.54	●○●●●●
Androgen receptor	2QPY	0.26*	0.21*	0.3	0.11	0.73	0.53	●●●●●●
Tyrosine-protein kinase ABL1	3K5V	0.25*	0.15*	0.18	0.034	0.7	0.63	●●●○●●
Fructose-1,6-bisphosphatase isozyme 2	3IFA	0.25*	0.1*	0.14	0.16	0.61	0.61	●●●●●●
Tyrosine-protein kinase ABL1	3PYY	0.21*	0.1*	0.17	0.033	0.62	0.59	●●●○●●
Glutamate receptor 3	3LSX	0.21*	0.011*	0	0.2	0.7	0.41	●●○●●○
HD domain protein	3IRH	0.2*	0.035*	0.21	0.099	0.62	0.66	●●●●●●
Isocitrate dehydrogenase kinase/phosphatase	3EPS	0.19*	0.16*	0.15	0.047	0.68	0.76	●●●○●●
Pyruvate kinase PKM	4G1N	0.19*	0.013*	0	0.029	0.65	0.71	●●○○●●
Serum albumin	3LU6	0.19*	0.12*	0.083	0.072	0.72	0.66	●●●●●●
Toxin A	3HO6	0.19*	0.022*	0.29	0.13	0.75	0.6	●●●●●●
Indole-3-pyruvate decarboxylase	2Q5O	0.18*	0.052*	0.17	0.12	0.65	0.7	●●●●●●
Glycogen phosphorylase, muscle form	1Z8D_1	0.18*	-0.07	0.11	0.038	0.63	0.41	●○●○●○
Glycogen phosphorylase, liver form	1EM6	0.17*	0.09*	0.13	0.062	0.74	0.73	●●●●●●
Pyruvate dehydrogenase kinase isozyme 2	2BU8	0.17*	0.074*	0	0.065	0.83	0.65	●●○●●●
Anthranilate synthase component 1	1I7S	0.17*	0.093*	0	0.04	0.56	0.61	●●○○●●
Casein kinase II subunit alpha	3H30	0.16*	0.098*	0	0.086	0.77	0.75	●●○●●●
Pyruvate kinase PKM	3N25	0.16*	0.07*	0	0.091	0.57	0.73	●●○●●●
Carbamoyl-phosphate synthase large chain	1CE8_1	0.16*	0.036*	0.091	0.12	0.56	0.65	●●●●●●
Fructose-1,6-bisphosphatase class 1	2Q8M_1	0.16*	-0.045	0	0.015	0.62	0.48	●○○○●○
ATP-dependent 6-phosphofructokinase	4PFK	0.16*	0.091*	0.12	0.12	0.56	0.41	●●●●●●
ATP phosphoribosyltransferase	1NH8	0.16*	0.089*	0	0.065	0.087	0.087	●●○●○○
Glutamate dehydrogenase 1, mitochondrial	3ETE_1	0.15*	0.074*	0	0.038	0.58	0.73	●●○○●●
Ribonucleoside-diphosphate reductase 1 subunit alpha	2R1R	0.15*	0.054*	0.22	0.13	0.55	0.63	●●●●●●
Glycogen phosphorylase, liver form	3CEH	0.14*	-0.0044	0	0.078	0.72	0.67	●○○●●●
Acetyl-CoA carboxylase	1W96	0.14*	-0.021	0	0.057	0.67	0.66	●○○●●●
Uridylate kinase	2V4Y	0.14*	0.054*	0	0.11	0.61	0.66	●●○●●●
Uridylate kinase	3EK5	0.14*	0.0054*	0.2	0.11	0.68	0.62	●●●●●●
Seminal ribonuclease	11BG	0.14*	0.033*	0.12	0.081	0.78	0.51	●●●●●●
Serum albumin	2BXA	0.14*	0.018*	0.14	0.062	0.68	0.51	●●●●●●
Tyrosine-protein phosphatase non-receptor type 1	1T49	0.14*	0.025*	0.25	0.045	0.74	0.49	●●●○●●
Glutamate racemase	3HFR	0.13*	0.048*	0.2	0.038	0.64	0.62	●●●○●●
Leukotriene A-4 hydrolase	3FUD	0.13*	-0.058	0	0.067	0.54	0.41	●○○●●○
5'-AMP-activated protein kinase catalytic subunit alpha-2	4CFE	0.12*	0.15*	0.38	0.069	0.62	0.73	●●●●●●
Phospho-2-dehydro-3-deoxyheptonate aldolase	3PG9	0.12*	0.085*	0.13	0.11	0.7	0.72	●●●●●●
Glucose-1-phosphate thymidylyltransferase 1	1H5S	0.12*	0.1*	0.21	0.098	0.59	0.72	●●●●●●
Androgen receptor	2YHD	0.12*	0.07*	0.12	0.037	0.76	0.56	●●●○●●
Androgen receptor	2YLO	0.12*	0.08*	0	0.014	0.63	0.47	●●○○●○
Pyruvate kinase PKM	4B2D	0.1*	0.11*	0.091	0.13	0.54	0.74	●●●●●●
Glucosamine-6-phosphate isomerase 1	1NE7	0.1*	0.064*	0	0.1	0.58	0.66	●●○●●●
Uracil phosphoribosyltransferase	1JLR	0.1*	0.012*	0.23	0.082	0.75	0.65	●●●●●●
Glucose-1-phosphate thymidylyltransferase	1LVW	0.1*	-0.027	0	0.07	0.55	0.6	●○○●●●
Fructose-1,6-bisphosphatase 1	1FRP	0.1*	0.028*	0	0.067	0.61	0.54	●●○●●●
Carbamoyl-phosphate synthase large chain	1CE8_2	0.096*	0.063*	0.11	0.15	0.56	0.68	●●●●●●
Hemoglobin subunit beta	2D60	0.09*	0.057*	0.1	0.034	0.73	0.66	●●●○●●
L-asparaginase 1	2HIM	0.077*	0.14*	0.11	0.097	0.55	0.76	●●●●●●
Response regulator PleD	1W25	0.07*	0.083*	0.059	0.14	0.74	0.73	●●●●●●
Putative deoxycytidylate deaminase	2HVW	0.063*	-0.16	0	0.13	0.72	0.39	●○○●●○
Prephenate dehydratase	2QMX	0.062*	-0.01	0	0.042	0.69	0.65	●○○○●●
Glycogen phosphorylase, muscle form	3E3N	0.057*	-0.092	0.083	0.02	0.63	0.57	●○●○●●
Mitogen-activated protein kinase 8	3O2M	0.056*	-0.0067	0	0.0047	0.62	0.57	●○○○●●
Isocitrate dehydrogenase [NADP], mitochondrial	4JA8	0.051*	-0.078	0.043	0.0028	0.5	0.48	●○○○●○
Ribose-phosphate pyrophosphokinase	1DKU	0.047*	0.034*	0.083	0.17	0.6	0.62	●●●●●●
Phospho-2-dehydro-3-deoxyheptonate aldolase AroG	3KGF_2	0.034*	0.011*	0.2	0.046	0.51	0.57	●●●○●●
Chorismate mutase	3CSM	0.033*	0.00024*	0	0.012	0.57	0.46	●●○○●○
Cytosolic purine 5'-nucleotidase	2XJC	0.028*	0.051*	0.2	0.1	0.58	0.58	●●●●●●
Glucose-1-phosphate thymidylyltransferase	1G3L	0.019*	0.052*	0	0.071	0.58	0.71	●●○●●●
Glutamate receptor 3	3M3F	0.017*	0.032*	0.17	0.045	0.65	0.51	●●●○●●
Probable aspartokinase	3C1N	0.013*	-0.12	0	0	0.36	0.47	●○○○○○
ATP-dependent 6-phosphofructokinase isozyme 1	1PFK	0.011*	-0.096	0.062	0.059	0.57	0.46	●○●●●○
Mitogen-activated protein kinase 14	4E6C	0.011*	-0.027	0	0.11	0.27	0.24	●○○●○○
Anaerobic ribonucleoside-triphosphate reductase	1H78	0.008*	-0.0058	0.091	0.053	0.54	0.45	●○●●●○
Multifunctional 2-oxoglutarate metabolism enzyme	2Y0P	0.0056*	0.0081*	0	0.046	0.47	0.59	●●○○○●
UDP-glucose 6-dehydrogenase	3PTZ	0.0028*	-0.16	0.14	0.063	0.46	0.43	●○●●○○
Kinesin-like protein KIF11	4BBG	0.0021*	-0.047	0.071	0.047	0.61	0.53	●○●○●●
HD domain protein	4LRL	0.0001*	-0.018	0	0.067	0.48	0.64	●○○●○●
Glycogen phosphorylase, muscle form	2IEG	-0.0035	-0.015	0	0.034	0.62	0.68	○○○○●●
Glucose-1-phosphate thymidylyltransferase	1MP3	-0.01	0.1*	0.071	0.11	0.52	0.67	○●●●●●
Cyclin-dependent kinase 2	3PXF	-0.012	-0.079	0.056	0.032	0.57	0.46	○○●○●○
Glucose-1-phosphate thymidylyltransferase	4HO6	-0.013	0.0016*	0	0.048	0.63	0.54	○●○○●●
Myosin-2 heavy chain	2JHR	-0.014	0.046*	0	0.067	0.54	0.59	○●○●●●
Pyruvate kinase 1	4HYW	-0.017	-0.012	0	0.035	0.41	0.43	○○○○○○
N-acetylglutamate kinase / N-acetylglutamate synthase	4KZT	-0.022	0.042*	0	0.053	0.26	0.61	○●○●○●
Myosin-2 heavy chain	3BZ7	-0.024	-0.037	0.12	0.061	0.69	0.64	○○●●●●
Glutamate racemase	2VVT	-0.029	0.046*	0.17	0.066	0.53	0.59	○●●●●●
Glutamine--fructose-6-phosphate aminotransferase	2PUV	-0.031	0.11*	0.077	0.064	0.6	0.7	○●●●●●
Phospho-2-dehydro-3-deoxyheptonate aldolase AroG	3KGF_1	-0.033	-0.066	0.091	0.0078	0.48	0.53	○○●○○●
Prostaglandin G/H synthase 2	3QH0	-0.033	-0.1	0	0.0047	0.43	0.45	○○○○○○
Hemoglobin subunit alpha	1IWH	-0.035	-0.13	0	0.034	0.86	0.47	○○○○●○
Kinesin-like protein KIF11	3ZCW	-0.037	0.072*	0	0.035	0.62	0.62	○●○○●●
NAD(P)-dependent glyceraldehyde-3-phosphate dehydrogenase	1UXV	-0.037	-0.08	0	0.027	0.45	0.44	○○○○○○
Phospho-2-dehydro-3-deoxyheptonate aldolase, tyrosine-inhibited	1OF6	-0.04	-0.039	0.077	0.04	0.43	0.54	○○●○○●
Pyruvate kinase 1	1A3W	-0.04	0.052*	0.13	0.07	0.38	0.49	○●●●○○
Phospho-2-dehydro-3-deoxyheptonate aldolase, Phe-sensitive	1KFL	-0.041	-0.054	0	0.041	0.54	0.59	○○○○●●
Ornithine decarboxylase	1NJJ	-0.043	0.079*	0	0.059	0.5	0.64	○●○●●●
Glutamate racemase	4B1F	-0.043	-0.025	0.14	0.014	0.5	0.59	○○●○●●
Glutamate dehydrogenase 1, mitochondrial	3MW9	-0.045	0.0086*	0	0.045	0.4	0.64	○●○○○●
NAD-dependent malic enzyme, mitochondrial	1GZ3	-0.049	-0.059	0	0.038	0.51	0.65	○○○○●●
Glycogen phosphorylase, muscle form	4MRA	-0.05	-0.16	0.11	0.035	0.57	0.49	○○●○●○
Glutamate receptor 3	3LSW	-0.053	-0.056	0.14	0.058	0.57	0.47	○○●●●○
Glutaminase kidney isoform, mitochondrial	4JKT	-0.057	-0.072	0	0.0097	0.31	0.56	○○○○○●
Acetylglutamate kinase, chloroplastic	2RD5	-0.077	-0.068	0	0.01	0.46	0.55	○○○○○●
Glutamate racemase	2W4I	-0.09	-0.052	0	0.04	0.48	0.56	○○○○○●
Prephenate dehydratase	3MWB	-0.098	-0.12	0	0.014	0.49	0.5	○○○○○●
Glutamate dehydrogenase 1, mitochondrial	3ETE_2	-0.12	-0.096	0.091	0.047	0.29	0.54	○○●○○●
Pyruvate kinase PKLR	2VGI	-0.14	-0.033	0	0.018	0.47	0.65	○○○○○●
2-dehydro-3-deoxyphosphoheptonate aldolase	4GRS	-0.16	-0.13	0	0.011	0.41	0.53	○○○○○●
UDP-glucose 6-dehydrogenase	3PJG	-0.16	-0.11	0	0.043	0.52	0.42	○○○○●○
Glutaminase kidney isoform, mitochondrial	3UO9	-0.17	-0.091	0	0.011	0.33	0.6	○○○○○○
Pyruvate kinase PKM	3H6O	-0.19	-0.13	0	0.045	0.44	0.53	○○○○○●
Pyruvate kinase	3HQP	-0.19	-0.2	0	0.02	0.43	0.45	○○○○○○
Ribonucleoside-diphosphate reductase 1 subunit alpha	3R1R	-0.21	-0.19	0	0	0.27	0.39	○○○○○○
Glycogen phosphorylase, muscle form	3BCR	-0.24	-0.06	0	0.029	0.41	0.67	○○○○○●
Amino-acid acetyltransferase	3D2P	-0.27	-0.19	0	0.0075	0.17	0.32	○○○○○○
D-3-phosphoglycerate dehydrogenase	2PA3	-0.29	-0.17	0	0	0.039	0.082	○○○○○○
Sulfate adenylyltransferase	1M8P	-0.34	-0.31	0	0	0.21	0.24	○○○○○○
ATP phosphoribosyltransferase	2VD3	-0.4	-0.27	0	0	0.12	0.29	○○○○○○
Glycogen phosphorylase, muscle form	1Z8D_2	-0.43	-0.27	0	0	0.15	0.45	○○○○○○
D-3-phosphoglycerate dehydrogenase	3DC2	-0.43	-0.41	0	0	0.0075	0.02	○○○○○○
4-hydroxy-tetrahydrodipicolinate synthase	2ATS	-0.45	-0.2	0	0	0.05	0.29	○○○○○○
