# Supplementary material for: Prediction of allosteric sites and signaling: Insights from benchmarking datasets
Source: Patterns (N Y). 2021 Dec 9;3(1):100408. doi: 10.1016/j.patter.2021.100408 (PMC8767309; doi:10.1016/j.patter.2021.100408)
Supplement: Table S4. Allosteric site quantile scores of proteins in Table S2 (without the presence of allosteric ligands in the structures) — The results from six statistical scores described in method details. Average site residue and bond quantile scores are compared with those of 1,000 surrogate sites of the same size. The difference is shown in bold if it is greater than 0 and starred (∗) if it is greater than the 95% confidence interval. The proportion of residues or bonds with pR/b, allo > 0.95 and the average reference quantile score pR/b, alloref¯ are shown in bold if they are greater than the expected values of 0.05 and 0.5, respectively. [file mmc4.xlsx]

## Sheet: Scoring_SI_3
Protein Name	PDB	pR,allo - <pR,site>surr	pb,allo - <pb,site>surr	P(pR,allo > 0.95)	P(pb,allo > 0.95)	ref pR,allo	ref pb,allo	Summary
Cytochrome P450 3A4	1W0F	0.35*	0.084*	0.17	0.011	0.69	0.56	●●●○●●
Fructose-1,6-bisphosphatase class 1	2Q8M_2	0.34*	0.18*	0.29	0.13	0.61	0.52	●●●●●●
Tryptophan 2,3-dioxygenase	2NW8	0.33*	0.13*	0.43	0.16	0.83	0.62	●●●●●●
Parathion hydrolase	1QW7	0.31*	-0.12	0	0.029	0.77	0.51	●○○○●●
Glutamate dehydrogenase 1, mitochondrial	3ETG	0.3*	0.16*	0	0.094	0.64	0.75	●●○●●●
Copper-containing nitrite reductase	1ZDS	0.28*	0.13*	0.22	0.15	0.81	0.78	●●●●●●
Aspartate carbamoyltransferase regulatory chain	2BE9	0.26*	0.15*	0.091	0.11	0.091	0.084	●●●●○○
Androgen receptor	2QPY	0.25*	0.22*	0.3	0.11	0.73	0.54	●●●●●●
Tyrosine-protein kinase ABL1	3K5V	0.22*	0.14*	0.12	0.052	0.66	0.63	●●●●●●
Glutamate receptor 3	3LSX	0.22*	0.041*	0	0.22	0.7	0.45	●●○●●○
Fructose-1,6-bisphosphatase isozyme 2	3IFA	0.21*	0.079*	0.14	0.11	0.56	0.59	●●●●●●
Lysine-sensitive aspartokinase 3	2J0X	0.19*	0.16*	0.36	0.074	0.56	0.6	●●●●●●
Isocitrate dehydrogenase kinase/phosphatase	3EPS	0.17*	0.19*	0.15	0.052	0.66	0.79	●●●●●●
Pyruvate kinase PKM	4G1N	0.17*	0.03*	0	0.036	0.64	0.72	●●○○●●
Serum albumin	3LU6	0.17*	0.096*	0.17	0.092	0.7	0.63	●●●●●●
Pyruvate kinase PKM	3N25	0.16*	0.084*	0	0.097	0.57	0.74	●●○●●●
Anthranilate synthase component 1	1I7S	0.16*	0.091*	0	0.045	0.55	0.6	●●○○●●
Glutamate dehydrogenase 1, mitochondrial	3ETE_1	0.15*	0.079*	0	0.038	0.59	0.73	●●○○●●
Pyruvate dehydrogenase kinase isozyme 2	2BU8	0.15*	0.084*	0	0.077	0.83	0.65	●●○●●●
Glycogen phosphorylase, liver form	1EM6	0.14*	0.083*	0.13	0.066	0.73	0.73	●●●●●●
ATP phosphoribosyltransferase	1NH8	0.14*	0.1*	0	0.073	0.087	0.094	●●○●○○
Casein kinase II subunit alpha	3H30	0.13*	0.091*	0	0.079	0.73	0.75	●●○●●●
Glutamate racemase	3HFR	0.13*	0.033*	0.2	0.042	0.62	0.62	●●●○●●
Fructose-1,6-bisphosphatase class 1	2Q8M_1	0.13*	-0.049	0	0.017	0.58	0.48	●○○○●○
Indole-3-pyruvate decarboxylase	2Q5O	0.12*	0.056*	0.17	0.1	0.61	0.7	●●●●●●
Carbamoyl-phosphate synthase large chain	1CE8_1	0.12*	0.01*	0.091	0.13	0.53	0.62	●●●●●●
Acetyl-CoA carboxylase	1W96	0.12*	-0.05	0	0.061	0.65	0.6	●○○●●●
Leukotriene A-4 hydrolase	3FUD	0.11*	-0.041	0	0.11	0.52	0.42	●○○●●○
Serum albumin	2BXA	0.1*	0.039*	0.071	0.06	0.65	0.54	●●●●●●
ATP-dependent 6-phosphofructokinase	4PFK	0.1*	0.063*	0	0.11	0.51	0.38	●●○●●○
Pyruvate kinase PKM	4B2D	0.095*	0.11*	0.091	0.14	0.54	0.75	●●●●●●
Tyrosine-protein phosphatase non-receptor type 1	1T49	0.091*	-0.1	0.17	0.038	0.7	0.38	●○●○●○
Androgen receptor	2YLO	0.08*	0.025*	0	0.016	0.58	0.42	●●○○●○
Glycogen phosphorylase, muscle form	1Z8D_1	0.079*	-0.087	0	0.034	0.55	0.39	●○○○●○
Carbamoyl-phosphate synthase large chain	1CE8_2	0.073*	0.067*	0.11	0.14	0.53	0.68	●●●●●●
Ribonucleoside-diphosphate reductase 1 subunit alpha	2R1R	0.073*	-0.016	0.11	0.095	0.49	0.59	●○●●○●
Glycogen phosphorylase, liver form	3CEH	0.071*	-0.11	0	0.058	0.68	0.57	●○○●●●
Glucose-1-phosphate thymidylyltransferase 1	1H5S	0.069*	0.1*	0.21	0.097	0.53	0.73	●●●●●●
Androgen receptor	2YHD	0.067*	0.022*	0.12	0.05	0.69	0.52	●●●●●●
L-asparaginase 1	2HIM	0.066*	0.15*	0	0.11	0.54	0.76	●●○●●●
5'-AMP-activated protein kinase catalytic subunit alpha-2	4CFE	0.065*	0.11*	0.25	0.097	0.59	0.68	●●●●●●
Seminal ribonuclease	11BG	0.06*	0.00078*	0	0.077	0.73	0.48	●●○●●●
Tyrosine-protein kinase ABL1	3PYY	0.058*	0.056*	0.083	0.043	0.51	0.55	●●●○●●
Phospho-2-dehydro-3-deoxyheptonate aldolase	3PG9	0.057*	0.049*	0.13	0.097	0.64	0.7	●●●●●●
Glucose-1-phosphate thymidylyltransferase	1LVW	0.044*	-0.022	0	0.069	0.5	0.62	●○○●●●
Toxin A	3HO6	0.043*	-0.018	0.071	0.088	0.68	0.57	●○●●●●
Prephenate dehydratase	2QMX	0.042*	-0.01	0	0.049	0.67	0.65	●○○○●●
Isocitrate dehydrogenase [NADP], mitochondrial	4JA8	0.042*	-0.064	0.043	0.0033	0.49	0.48	●○○○○○
Hemoglobin subunit beta	2D60	0.038*	0.017*	0.1	0.043	0.68	0.62	●●●○●●
Fructose-1,6-bisphosphatase 1	1FRP	0.038*	0.014*	0.067	0.057	0.56	0.52	●●●●●●
Chorismate mutase	3CSM	0.029*	0.057*	0	0.015	0.57	0.53	●●○○●●
Mitogen-activated protein kinase 8	3O2M	0.028*	-0.0066	0	0.0055	0.6	0.56	●●●●●●
Glutamate receptor 3	3M3F	0.025*	0.039*	0.17	0.054	0.64	0.49	●●●●●○
Glycogen phosphorylase, muscle form	3E3N	0.02*	-0.1	0	0.029	0.59	0.56	●○○○●●
Phospho-2-dehydro-3-deoxyheptonate aldolase AroG	3KGF_2	0.0054*	0.07*	0.2	0.056	0.49	0.62	●●●●○●
Glucosamine-6-phosphate isomerase 1	1NE7	0.0031*	0.028*	0	0.07	0.5	0.64	●●○●●●
Uridylate kinase	2V4Y	-0.00068	0.012*	0	0.069	0.49	0.63	○●○●○●
HD domain protein	3IRH	-0.0015	-0.019	0.14	0.047	0.46	0.62	○○●○○●
Uracil phosphoribosyltransferase	1JLR	-0.0044	-0.02	0.077	0.063	0.7	0.63	○○●●●●
Probable aspartokinase	3C1N	-0.0056	-0.13	0	0	0.35	0.46	○○○○○○
Glucose-1-phosphate thymidylyltransferase	1MP3	-0.019	0.099*	0.071	0.11	0.52	0.67	○●●●●●
Uridylate kinase	3EK5	-0.023	-0.016	0.067	0.083	0.56	0.6	○○●●●●
Kinesin-like protein KIF11	4BBG	-0.026	-0.1	0.071	0.064	0.6	0.43	○○●●○○
Myosin-2 heavy chain	2JHR	-0.029	0.052*	0	0.084	0.53	0.59	○●○●●●
Hemoglobin subunit alpha	1IWH	-0.03	-0.15	0	0.075	0.86	0.43	○○○●●○
Anaerobic ribonucleoside-triphosphate reductase	1H78	-0.03	-0.035	0	0.037	0.51	0.43	○○○○●○
Response regulator PleD	1W25	-0.032	0.062*	0	0.079	0.66	0.72	○●○●●●
Glycogen phosphorylase, muscle form	2IEG	-0.035	-0.012	0	0.03	0.59	0.68	○○○○●●
N-acetylglutamate kinase / N-acetylglutamate synthase	4KZT	-0.042	0.01*	0	0.043	0.24	0.56	○●○○○●
Glucose-1-phosphate thymidylyltransferase	1G3L	-0.043	0.044*	0	0.064	0.51	0.7	○●○●●●
ATP-dependent 6-phosphofructokinase isozyme 1	1PFK	-0.051	-0.14	0	0.028	0.51	0.42	○○○○●○
Phospho-2-dehydro-3-deoxyheptonate aldolase AroG	3KGF_1	-0.053	-0.052	0.091	0.0087	0.46	0.53	○○●○○●
Prostaglandin G/H synthase 2	3QH0	-0.053	-0.12	0	0.011	0.41	0.43	○○○○○○
NAD(P)-dependent glyceraldehyde-3-phosphate dehydrogenase	1UXV	-0.057	-0.08	0	0.029	0.45	0.45	○○○○○○
Cytosolic purine 5'-nucleotidase	2XJC	-0.058	0.019*	0	0.058	0.54	0.56	○●○●●●
Glutamate racemase	2VVT	-0.063	0.016*	0.17	0.085	0.51	0.57	○●●●●●
Kinesin-like protein KIF11	3ZCW	-0.064	0.016*	0	0.034	0.61	0.55	○●○○●●
Glutamine--fructose-6-phosphate aminotransferase	2PUV	-0.066	-0.024	0.077	0.044	0.56	0.58	○○●○●●
Glutamate receptor 3	3LSW	-0.066	0.015*	0.14	0.078	0.55	0.55	○●●●●●
Phospho-2-dehydro-3-deoxyheptonate aldolase, Phe-sensitive	1KFL	-0.067	-0.046	0	0.046	0.51	0.59	○○○○●●
Phospho-2-dehydro-3-deoxyheptonate aldolase, tyrosine-inhibited	1OF6	-0.068	-0.038	0.077	0.045	0.41	0.53	○○●○○●
NAD-dependent malic enzyme, mitochondrial	1GZ3	-0.071	-0.11	0	0.049	0.49	0.6	○○○○○●
Glucose-1-phosphate thymidylyltransferase	4HO6	-0.073	-0.0046	0	0.034	0.53	0.53	○○○○●●
Glutamate dehydrogenase 1, mitochondrial	3MW9	-0.077	-0.0093	0	0.049	0.37	0.63	○○○○○●
Pyruvate kinase 1	1A3W	-0.081	0.077*	0.067	0.063	0.34	0.51	○●●●○●
Mitogen-activated protein kinase 14	4E6C	-0.082	-0.051	0	0.1	0.24	0.24	○○○●○○
Glycogen phosphorylase, muscle form	4MRA	-0.083	-0.24	0	0.034	0.53	0.41	○○○○●○
UDP-glucose 6-dehydrogenase	3PTZ	-0.087	-0.2	0.091	0.037	0.38	0.4	○○●○○○
Acetylglutamate kinase, chloroplastic	2RD5	-0.089	-0.076	0	0.011	0.45	0.54	○○○○○●
Pyruvate kinase 1	4HYW	-0.089	-0.015	0	0.025	0.35	0.43	○○○○○○
Myosin-2 heavy chain	3BZ7	-0.096	-0.039	0.12	0.061	0.63	0.61	○○●●●●
Multifunctional 2-oxoglutarate metabolism enzyme	2Y0P	-0.099	-0.052	0	0.039	0.4	0.54	○○○○○●
Putative deoxycytidylate deaminase	2HVW	-0.099	-0.19	0	0.11	0.62	0.36	○○○●●○
HD domain protein	4LRL	-0.11	-0.052	0	0.041	0.39	0.62	○○○○○●
Glutaminase kidney isoform, mitochondrial	4JKT	-0.11	-0.061	0	0.014	0.27	0.56	○○○○○●
Ornithine decarboxylase	1NJJ	-0.12	0.023*	0	0.068	0.43	0.58	○●○●○●
Glutamate dehydrogenase 1, mitochondrial	3ETE_2	-0.12	-0.094	0.091	0.035	0.29	0.54	○○●○○●
Ribose-phosphate pyrophosphokinase	1DKU	-0.13	-0.012	0	0.086	0.48	0.56	○○○●○●
Prephenate dehydratase	3MWB	-0.13	-0.11	0	0.028	0.46	0.48	○○○○○○
Cyclin-dependent kinase 2	3PXF	-0.13	-0.14	0	0.027	0.5	0.41	○○○○●○
Glutamate racemase	4B1F	-0.15	-0.15	0	0.014	0.46	0.48	○○○○○○
Pyruvate kinase PKLR	2VGI	-0.19	-0.028	0	0.023	0.4	0.66	○○○○○●
Glutaminase kidney isoform, mitochondrial	3UO9	-0.21	-0.13	0	0.015	0.29	0.53	○○○○○●
2-dehydro-3-deoxyphosphoheptonate aldolase	4GRS	-0.22	-0.16	0	0	0.36	0.51	○○○○○●
Pyruvate kinase	3HQP	-0.24	-0.22	0	0.016	0.38	0.44	○○○○○○
Pyruvate kinase PKM	3H6O	-0.27	-0.17	0	0.029	0.33	0.49	○○○○○○
Amino-acid acetyltransferase	3D2P	-0.28	-0.17	0	0.0083	0.17	0.34	○○○○○○
Glycogen phosphorylase, muscle form	3BCR	-0.29	-0.21	0	0.028	0.36	0.55	○○○○○●
Glutamate racemase	2W4I	-0.29	-0.23	0	0.022	0.32	0.43	○○○○○○
UDP-glucose 6-dehydrogenase	3PJG	-0.29	-0.23	0	0.0079	0.38	0.27	○○○○○○
D-3-phosphoglycerate dehydrogenase	2PA3	-0.3	-0.15	0	0	0.039	0.089	○○○○○○
Ribonucleoside-diphosphate reductase 1 subunit alpha	3R1R	-0.32	-0.24	0	0	0.18	0.35	○○○○○○
Sulfate adenylyltransferase	1M8P	-0.36	-0.32	0	0	0.19	0.24	○○○○○○
ATP phosphoribosyltransferase	2VD3	-0.39	-0.25	0	0	0.12	0.32	○○○○○○
D-3-phosphoglycerate dehydrogenase	3DC2	-0.43	-0.41	0	0	0.0062	0.017	○○○○○○
Glycogen phosphorylase, muscle form	1Z8D_2	-0.44	-0.27	0	0	0.15	0.47	○○○○○○
4-hydroxy-tetrahydrodipicolinate synthase	2ATS	-0.47	-0.24	0	0	0.05	0.25	○○○○○○
Hemoglobin subunit beta	1B86	-0.48	-0.35	0	0	0.075	0.22	○○○○○○
