# Supplementary material for: Prediction of allosteric sites and signaling: Insights from benchmarking datasets
Source: Patterns (N Y). 2021 Dec 9;3(1):100408. doi: 10.1016/j.patter.2021.100408 (PMC8767309; doi:10.1016/j.patter.2021.100408)
Supplement: Table S7. Allosteric site quantile scores of proteins in Table S5 (orthosteric site residues as the source) — The results from six statistical scores described in method details. Average site residue and bond quantile scores are compared with those of 1,000 surrogate sites of the same size. The difference is shown in bold if it is greater than 0 and starred (∗) if it is greater than the 95% confidence interval. The proportion of residues or bonds with pR/b, allo > 0.95 and the average reference quantile score pR/b, alloref¯ are shown in bold if they are greater than the expected values of 0.05 and 0.5, respectively. [file mmc6.xlsx]

## Sheet: Scoring_SI_5
cas Number	PDB	pR,allo - <pR,site>surr	pb,allo - <pb,site>surr	P(pR,allo > 0.95)	P(pb,allo > 0.95)	ref pR,allo	ref pb,allo	Summary
cas0001	1nxe	-0.016	-0.053	0	0.048	0.44	0.6	○○○○○●
cas0001	1nxg	0.012*	-0.034	0	0.049	0.46	0.62	●○○○○●
cas0001	1owc	0.013*	-0.019	0	0.053	0.46	0.63	●○○●○●
cas0001	4g6b	0.014*	-0.036	0	0.062	0.46	0.61	●○○●○●
cas0001	4jad	0.02*	-0.016	0	0.05	0.47	0.62	●○○●○●
cas0001	4jae	0.0033*	-0.075	0	0.047	0.45	0.59	●○○○○●
cas0001	4jaf	0.038*	-0.035	0	0.055	0.48	0.61	●○○●○●
cas0001	4jag	0.056*	-0.0006	0	0.053	0.51	0.64	●○○●●●
cas0002	3i1y	0.012*	0.1*	0	0.043	0.095	0.11	●●○○○○
cas0002	3i28	0.058*	0.083*	0.033	0.047	0.12	0.12	●●○○○○
cas0002	3koo	0.023*	0.061*	0	0.032	0.13	0.13	●●○○○○
cas0002	3otq	0.051*	0.11*	0.067	0.064	0.12	0.14	●●●●○○
cas0002	5ahx	0.013*	0.062*	0	0.053	0.5	0.49	●●○●●○
cas0002	5ai4	0.064*	0.11*	0	0.057	0.12	0.13	●●○●○○
cas0002	5ai5	-0.031	0.049*	0.033	0.038	0.47	0.49	○●○○○○
cas0002	5aia	-0.22	-0.14	0	0	0.14	0.19	○○○○○○
cas0002	5ak4	0.054*	0.1*	0	0.043	0.12	0.12	●●○○○○
cas0002	5ak5	-0.009	-0.012	0	0.02	0.48	0.44	○○○○○○
cas0002	5ake	-0.025	0.024*	0.033	0.033	0.47	0.48	○●○○○○
cas0002	5akh	-0.0025	0.055*	0.033	0.047	0.48	0.49	○●○○○○
cas0002	5akx	0.0052*	0.042*	0	0.029	0.5	0.49	●●○○●○
cas0002	5aky	-0.015	0.018*	0	0.056	0.47	0.47	○●○●○○
cas0002	5ald	0.0041*	0.043*	0.033	0.047	0.5	0.49	●●○○●○
cas0002	5alf	-0.0075	0.043*	0	0.043	0.5	0.49	○●○○●○
cas0002	5alh	-0.0048	0.05*	0	0.039	0.49	0.49	○●○○○○
cas0002	5alm	-0.031	0.046*	0.033	0.034	0.47	0.49	○●○○○○
cas0002	5aln	0.062*	0.089*	0	0.062	0.13	0.14	●●○●○○
cas0002	5alo	0.065*	0.093*	0	0.044	0.12	0.13	●●○○○○
cas0002	5alt	0.055*	0.13*	0	0.053	0.12	0.13	●●○●○○
cas0002	5alu	0.051*	0.11*	0	0.068	0.13	0.14	●●○●○○
cas0002	5alv	0.086*	0.12*	0.033	0.058	0.094	0.095	●●○●○○
cas0002	5alw	0.046*	0.11*	0	0.068	0.15	0.16	●●○●○○
cas0002	5aly	0.075*	0.11*	0	0.047	0.1	0.11	●●○○○○
cas0002	5am0	0.065*	0.12*	0	0.068	0.12	0.13	●●○●○○
cas0002	5am4	0.067*	0.097*	0	0.054	0.13	0.14	●●○●○○
cas0002	5am5	0.081*	0.13*	0	0.064	0.13	0.14	●●○●○○
cas0003	3ion	0.24*	-0.012	0.17	0.073	0.82	0.55	●○●●●●
cas0003	3iop	0.26*	-0.0097	0.17	0.078	0.82	0.54	●○●●●●
cas0003	3rwp	0.24*	-0.0033	0.22	0.073	0.82	0.54	●○●●●●
cas0003	4rqk	0.24*	-0.044	0.11	0.062	0.83	0.51	●○●●●●
cas0003	4rqv	0.24*	-0.038	0.22	0.065	0.81	0.51	●○●●●●
cas0003	4rrv	0.2*	0.049*	0.17	0.082	0.79	0.62	●●●●●●
cas0003	4xx9	0.25*	-0.039	0.17	0.082	0.83	0.53	●○●●●●
cas0004	4ey5	0.24*	0.098*	0.42	0.034	0.72	0.69	●●●○●●
cas0004	5hf6	0.2*	-0.029	0.17	0.036	0.68	0.6	●○●○●●
cas0004	5hf8	0.22*	-0.052	0.17	0.063	0.71	0.55	●○●●●●
cas0004	5hf9	0.24*	0.0047*	0.25	0.039	0.71	0.62	●●●○●●
cas0004	5hfa	0.11*	-0.048	0.17	0.025	0.63	0.57	●○●○●●
cas0010	1i2d	-0.076	-0.13	0	0.023	0.57	0.61	○○○○●●
cas0011	2ewn	0.46*	-0.097	0.2	0.055	0.81	0.4	●○●●●○
cas0015	2ym4	0.00082*	-0.16	0.095	0.041	0.74	0.49	●○●○●○
cas0015	2ym8	0.043*	-0.14	0.19	0.053	0.76	0.51	●○●●●●
cas0015	4fst	-0.022	-0.1	0.14	0.052	0.72	0.53	●○●●●●
cas0015	4fsy	-0.043	-0.12	0.048	0.047	0.7	0.53	○○○○●●
cas0015	4ft3	0.0029*	-0.12	0.095	0.042	0.74	0.52	●○●○●●
cas0015	4ft7	-0.045	-0.12	0.048	0.032	0.72	0.51	○○○○●●
cas0015	4fta	-0.0054	-0.14	0.19	0.055	0.76	0.51	○○●●●●
cas0015	4ftn	0.013*	-0.11	0.14	0.068	0.76	0.51	●○●●●●
cas0015	4fto	-0.0047	-0.12	0.095	0.047	0.73	0.52	○○●○●●
cas0015	4ftr	0.035*	-0.12	0.19	0.06	0.76	0.51	●○●●●●
cas0015	4ftu	0.024*	-0.16	0.19	0.046	0.77	0.51	●○●●●●
cas0015	4gh2	-0.028	-0.12	0.14	0.06	0.72	0.54	○○●●●●
cas0016	3csm	0.044*	0.076*	0.056	0.039	0.41	0.43	●●●○○○
cas0016	4csm	0.046*	0.091*	0.056	0.069	0.41	0.42	●●●●○○
cas0021	3l9h	0.14*	0.06*	0.097	0.047	0.56	0.56	●●●○●●
cas0021	4zhi	0.055*	0.04*	0.065	0.035	0.52	0.54	●●●○●●
cas0024	4ald	0.26*	0.011*	0	0	0.66	0.63	●●○○●●
cas0027	1cza	0.33*	0.1*	0.13	0.12	0.42	0.29	●●●●○○
cas0027	1dgk	0.31*	0.1*	0.067	0.11	0.35	0.26	●●●●○○
cas0028	1lld	-0.21	-0.16	0	0.0075	0.37	0.5	○○○○○●
cas0028	1lth	-0.09	-0.17	0	0.011	0.45	0.48	○○○○○○
cas0029	1ldn	-0.017	0.076*	0	0.016	0.079	0.46	○●○○○○
cas0030	2him	-0.00065	0.042*	0	0.025	0.28	0.58	○●○○○●
cas0030	2p2d	0.01*	0.094*	0.021	0.025	0.29	0.6	●●○○○●
cas0039	3ddn	-0.25	-0.14	0	0.0047	0.51	0.58	○○○○●●
cas0040	1psd	-0.034	0.1*	0	0.051	0.43	0.64	○●○●○●
cas0040	1yba	0.11*	0.19*	0.067	0.1	0.32	0.52	●●●●○●
cas0040	2p9c	0.04*	0.14*	0.033	0.055	0.45	0.64	●●○●○●
cas0040	2p9e	0.069*	0.19*	0.1	0.11	0.32	0.53	●●●●○●
cas0040	2p9g	0.16*	0.25*	0.17	0.14	0.56	0.75	●●●●●●
cas0040	2pa3	0.043*	0.21*	0.067	0.09	0.51	0.75	●●●●●●
cas0047	4r1r	-0.11	-0.11	0.15	0.04	0.23	0.4	○○●○○○
cas0050	1xtu	0.044*	0.0071*	0.11	0.059	0.19	0.41	●●●●○○
cas0050	1xtv	0.018*	-0.012	0.12	0.052	0.18	0.4	●○●●○○
cas0051	11ba	0.24*	0.14*	0.27	0.078	0.63	0.49	●●●●●○
cas0051	11bg	0.29*	0.15*	0.18	0.066	0.67	0.47	●●●●●○
cas0051	1bsr	0.27*	0.15*	0.18	0.06	0.69	0.49	●●●●●○
cas0051	1n3z	0.2*	0.21*	0.12	0.049	0.74	0.49	●●●○●○
cas0051	1r3m	0.18*	0.14*	0.27	0.064	0.57	0.47	●●●●●○
cas0051	1r5c	0.27*	0.13*	0.27	0.087	0.66	0.46	●●●●●○
cas0051	1tq9	0.26*	0.16*	0.18	0.07	0.66	0.49	●●●●●○
cas0051	3bcm	0.21*	0.19*	0.18	0.1	0.58	0.48	●●●●●○
cas0051	3djo	0.25*	0.15*	0.27	0.058	0.67	0.48	●●●●●○
cas0051	3djp	0.24*	0.12*	0.18	0.059	0.67	0.46	●●●●●○
cas0051	3djq	0.23*	0.13*	0.27	0.071	0.66	0.47	●●●●●○
cas0051	3djv	0.25*	0.13*	0.27	0.077	0.66	0.46	●●●●●○
cas0051	3djx	0.27*	0.13*	0.27	0.083	0.67	0.45	●●●●●○
cas0051	4n4c	0.22*	0.22*	0.18	0.071	0.56	0.52	●●●●●●
cas0052	2z60	0.03*	-0.026	0.095	0.049	0.69	0.55	●○●○●●
cas0054	2jfx	0.015*	-0.063	0.033	0.017	0.49	0.47	●○○○○○
cas0054	2jfy	0.0038*	-0.079	0.067	0.011	0.48	0.46	●○●○○○
cas0054	2jfz	-0.11	-0.12	0.033	0	0.4	0.42	○○○○○○
cas0054	4b1f	-0.15	-0.14	0	0.0033	0.38	0.41	○○○○○○
cas0056	3hmi	0.015*	0.031*	0.12	0.014	0.52	0.46	●●●○●○
cas0060	1boz	-0.068	0.039*	0.033	0.029	0.59	0.52	○●○○●●
cas0060	1dhf	-0.053	0.037*	0.05	0.03	0.44	0.48	○●●○○○
cas0060	1dlr	0.051*	0.061*	0.1	0.045	0.7	0.48	●●●○●●
cas0060	1dls	-0.02	0.063*	0	0.042	0.65	0.52	○●○○●●
cas0060	1drf	-0.033	0.066*	0.033	0.024	0.6	0.57	○●○○●●
cas0060	1hfp	-0.051	0.027*	0.067	0.028	0.58	0.52	○●●○●●
cas0060	1hfq	-0.031	0.046*	0.1	0.037	0.62	0.53	○●●○●●
cas0060	1hfr	0.0022*	0.1*	0.033	0.039	0.67	0.58	●●○○●●
cas0060	1kms	-0.031	0.092*	0.033	0.024	0.62	0.55	○●○○●●
cas0060	1mvs	-0.07	0.031*	0	0.028	0.56	0.52	○●○○●●
cas0060	1mvt	-0.013	0.031*	0	0.035	0.64	0.49	○●○○●○
cas0060	1ohj	-0.054	0.065*	0	0.033	0.54	0.56	○●○○●●
cas0060	1ohk	-0.017	0.08*	0	0.043	0.61	0.56	○●○○●●
cas0060	1pd8	-0.031	0.05*	0.067	0.041	0.62	0.52	○●●○●●
cas0060	1pd9	-0.04	0.043*	0	0.03	0.61	0.52	○●○○●●
cas0060	1s3u	-0.023	0.031*	0.033	0.038	0.64	0.51	○●○○●●
cas0060	1s3v	-0.034	0.077*	0.033	0.029	0.63	0.56	○●○○●●
cas0060	1s3w	-0.0054	0.055*	0.067	0.041	0.64	0.53	○●●○●●
cas0060	1u71	-0.029	0.057*	0.067	0.039	0.62	0.56	○●●○●●
cas0060	1u72	0.0019*	0.024*	0	0.047	0.66	0.49	●●○○●○
cas0060	2c2s	-0.036	0.06*	0.017	0.04	0.45	0.49	○●○○○○
cas0060	2c2t	-0.026	0.061*	0.05	0.051	0.46	0.48	○●●●○○
cas0060	2dhf	-0.054	0.067*	0.05	0.037	0.45	0.49	○●●○○○
cas0060	2w3a	-0.025	0.062*	0.017	0.044	0.45	0.49	○●○○○○
cas0060	2w3m	-0.0046	0.089*	0.017	0.048	0.48	0.5	○●○○○●
cas0060	3f8y	-0.048	0.096*	0.033	0.059	0.59	0.55	○●○●●●
cas0060	3f8z	-0.051	0.063*	0.033	0.043	0.59	0.54	○●○○●●
cas0060	3fs6	-0.026	0.08*	0.067	0.047	0.64	0.53	○●●○●●
cas0060	3ghc	-0.0013	0.052*	0	0.055	0.66	0.49	○●○●●○
cas0060	3ghw	0.0078*	0.082*	0.033	0.052	0.67	0.53	●●○●●●
cas0060	3gi2	-0.016	0.099*	0.067	0.051	0.65	0.54	○●●●●●
cas0060	3gyf	-0.011	0.11*	0.067	0.055	0.63	0.55	○●●●●●
cas0060	3l3r	-0.024	0.081*	0.033	0.048	0.66	0.53	○●○○●●
cas0060	3n0h	-0.011	0.088*	0.1	0.053	0.64	0.57	○●●●●●
cas0060	3ntz	-0.022	0.067*	0.067	0.05	0.65	0.54	○●●●●●
cas0060	3nu0	-0.0027	0.086*	0.033	0.057	0.66	0.52	○●○●●●
cas0060	3nxr	-0.067	0.082*	0.067	0.038	0.58	0.55	○●●○●●
cas0060	3nxt	-0.082	0.049*	0.067	0.033	0.59	0.53	○●●○●●
cas0060	3nxv	-0.041	0.051*	0.067	0.034	0.63	0.53	○●●○●●
cas0060	3nxx	-0.08	0.042*	0.067	0.043	0.57	0.52	○●●○●●
cas0060	3nxy	-0.021	0.049*	0.067	0.031	0.62	0.52	○●●○●●
cas0060	3nzd	-0.058	0.06*	0.033	0.042	0.6	0.53	○●○○●●
cas0060	3oaf	-0.017	0.097*	0.067	0.04	0.66	0.56	○●●○●●
cas0060	3s3v	-0.064	0.1*	0.067	0.039	0.6	0.57	○●●○●●
cas0060	3s7a	-0.023	0.078*	0.067	0.037	0.64	0.54	○●○●●●
cas0060	4ddr	-0.019	0.037*	0.1	0.041	0.64	0.49	○○○○●●
cas0060	4g95	-0.079	0.06*	0.067	0.04	0.6	0.53	○●●○●●
cas0060	4kd7	-0.026	0.077*	0.033	0.051	0.47	0.51	○●○●○●
cas0060	4keb	-0.034	0.077*	0.05	0.047	0.45	0.49	○●●○○○
cas0060	4m6k	-0.021	0.084*	0.033	0.048	0.64	0.54	○●○○●●
cas0060	4m6l	-0.06	0.084*	0.067	0.03	0.6	0.55	○●●○●●
cas0060	4qjc	-0.086	0.044*	0.067	0.036	0.57	0.52	○●●○●●
cas0060	5hpb	-0.047	0.039*	0.033	0.04	0.62	0.47	○●○○●○
cas0060	5hqy	-0.064	0.021*	0.033	0.031	0.61	0.46	○●○○●○
cas0060	5hqz	-0.07	0.073*	0.033	0.043	0.6	0.54	○●○○●●
cas0060	5hsr	-0.014	0.038*	0.033	0.045	0.63	0.48	○●○○●○
cas0060	5hsu	-0.046	0.072*	0.033	0.039	0.62	0.52	○●○○●●
cas0060	5ht4	-0.024	0.057*	0.033	0.04	0.65	0.52	○●○○●●
cas0060	5ht5	-0.041	0.071*	0.033	0.042	0.61	0.52	○●○○●●
cas0060	5hui	-0.06	0.057*	0.033	0.04	0.6	0.5	○●○○●●
cas0060	5hvb	-0.022	0.052*	0.033	0.048	0.65	0.52	○●○○●●
cas0060	5hve	-0.054	0.052*	0.033	0.037	0.6	0.53	○●○○●●
cas0061	1dre	-0.021	0.14*	0.027	0.071	0.56	0.63	○●○●●●
cas0061	1ra2	-0.043	-0.024	0.027	0.047	0.52	0.49	○○○○●○
cas0061	1ra3	-0.046	-0.014	0.027	0.05	0.53	0.49	○○○●●○
cas0061	1ra8	-0.033	-0.034	0.027	0.058	0.54	0.5	○○○●●●
cas0061	1rb2	0.0022*	0.026*	0.054	0.067	0.52	0.55	●●●●●●
cas0061	1rb3	0.0024*	0.024*	0.027	0.053	0.38	0.48	●●○●○○
cas0061	1rc4	-0.035	-0.061	0.027	0.046	0.56	0.46	○○○○●○
cas0061	1rd7	-0.019	-0.0052	0.027	0.06	0.38	0.46	○○○●○○
cas0061	1re7	-0.023	-0.0013	0.027	0.045	0.37	0.45	○○○○○○
cas0061	1rg7	-0.036	0.077*	0.027	0.079	0.54	0.55	○●○●●●
cas0061	1rh3	-0.024	0.1*	0.027	0.078	0.58	0.6	○●○●●●
cas0061	1rx4	-0.036	-0.021	0.027	0.02	0.6	0.48	○○○○●○
cas0061	1rx5	-0.047	-0.036	0.027	0.051	0.58	0.47	○○○●●○
cas0061	1rx6	-0.017	-0.048	0	0.036	0.63	0.46	○○○○●○
cas0061	1rx7	-0.024	-0.022	0.027	0.041	0.61	0.47	○○○○●○
cas0061	3dau	-0.0062	0.13*	0.027	0.068	0.58	0.58	○●○●●●
cas0061	4ej1	0.039*	0.023*	0.027	0.067	0.55	0.54	●●○●●●
cas0061	4fhb	-0.056	-0.0025	0.027	0.043	0.5	0.56	○○○○●●
cas0061	4i13	0.059*	0.082*	0.054	0.074	0.58	0.6	●●●●●●
cas0061	4i1n	0.021*	0.075*	0.027	0.056	0.57	0.61	●●○●●●
cas0061	4kjj	0.0083*	0.064*	0.027	0.077	0.65	0.53	●●○●●●
cas0061	4kjl	0.046*	0.1*	0.081	0.036	0.72	0.49	●●●○●○
cas0061	4p3r	0.00061*	0.11*	0.054	0.088	0.59	0.56	●●●●●●
cas0061	4qle	-0.01	0.048*	0.027	0.047	0.51	0.53	○●○○●●
cas0061	4qlg	-0.0042	0.011*	0.014	0.042	0.39	0.46	○●○○○○
cas0061	4x5f	-0.061	-0.084	0.014	0.034	0.38	0.4	○○○○○○
cas0061	4x5g	-0.083	-0.063	0.027	0.033	0.53	0.51	○○○○●●
cas0061	4x5h	-0.034	-0.032	0	0.044	0.55	0.49	○○○○●○
cas0061	4x5i	-0.041	-0.027	0	0.043	0.54	0.48	○○○○●○
cas0061	4x5j	-0.042	-0.05	0.027	0.04	0.55	0.44	○○○○●○
cas0061	5cc9	-0.029	0.027*	0	0.067	0.59	0.49	○●○●●○
cas0061	5ccc	-0.032	0.074*	0	0.067	0.54	0.56	○●○●●●
cas0061	7dfr	-0.018	0.063*	0.027	0.063	0.59	0.47	○●○●●○
cas0067	2psq	0.037*	0.057*	0.054	0.11	0.59	0.64	●●●●●●
cas0067	3ri1	0.033*	0.022*	0.071	0.085	0.58	0.61	●●●●●●
cas0070	1ibc	-0.0096	0.00064*	0.091	0.078	0.67	0.64	○●●●●●
cas0070	1ice	-0.028	-0.087	0.091	0.054	0.63	0.54	○○●●●●
cas0070	1rwm	0.051*	0.011*	0.091	0.1	0.73	0.65	●●●●●●
cas0070	1rwn	0.051*	-0.019	0.091	0.079	0.73	0.61	●○●●●●
cas0070	1rwo	0.046*	-0.043	0.091	0.066	0.73	0.6	●○●●●●
cas0070	1rwv	0.05*	0.016*	0.091	0.094	0.73	0.65	●●●●●●
cas0070	2h4w	0.01*	-0.0088	0	0.081	0.69	0.63	●○○●●●
cas0070	2h4y	0.061*	-0.015	0.091	0.068	0.74	0.63	●○●●●●
cas0070	2h51	-0.028	-0.032	0	0.075	0.65	0.61	○○○●●●
cas0070	2h54	0.057*	-0.018	0.091	0.089	0.74	0.62	●○●●●●
cas0070	2hbq	0.044*	0.0079*	0.14	0.087	0.72	0.64	●●●●●●
cas0070	2hbr	-0.031	-0.012	0	0.08	0.64	0.64	○○○●●●
cas0070	2hby	0.018*	0.0086*	0.045	0.076	0.69	0.64	●●○●●●
cas0070	2hbz	0.00072*	-0.021	0.045	0.064	0.67	0.62	●○○●●●
cas0070	3d6f	0.049*	-0.011	0.14	0.09	0.72	0.63	●○●●●●
cas0070	3d6h	0.077*	0.012*	0.091	0.082	0.75	0.67	●●●●●●
cas0070	3d6m	0.048*	-0.02	0.091	0.084	0.74	0.62	●○●●●●
cas0071	1i4o	0.17*	0.073*	0.2	0.075	0.82	0.7	●●●●●●
cas0074	1ibv	0.48*	0.087*	0.67	0.23	0.85	0.69	●●●●●●
cas0074	1ibw	0.34*	0.13*	0.67	0.3	0.73	0.7	●●●●●●
cas0074	1pya	0.47*	0.18*	0.33	0.16	0.85	0.76	●●●●●●
cas0079	1bzc	0.26*	0.17*	0.11	0.065	0.79	0.6	●●●●●●
cas0079	1bzj	0.31*	0.2*	0.33	0.11	0.83	0.66	●●●●●●
cas0079	1c83	0.31*	0.19*	0.33	0.12	0.83	0.65	●●●●●●
cas0079	1c84	0.32*	0.16*	0.17	0.11	0.85	0.62	●●●●●●
cas0079	1c85	0.31*	0.14*	0.22	0.091	0.84	0.61	●●●●●●
cas0079	1c86	0.33*	0.2*	0.33	0.097	0.85	0.67	●●●●●●
cas0079	1c87	0.33*	0.19*	0.33	0.11	0.85	0.64	●●●●●●
cas0079	1c88	0.35*	0.18*	0.28	0.11	0.86	0.64	●●●●●●
cas0079	1ecv	0.32*	0.21*	0.28	0.081	0.83	0.65	●●●●●●
cas0079	1g1g	0.3*	0.17*	0.33	0.083	0.81	0.59	●●●●●●
cas0079	1g7g	0.32*	0.17*	0.33	0.1	0.83	0.61	●●●●●●
cas0079	1gfy	0.33*	0.18*	0.39	0.11	0.84	0.64	●●●●●●
cas0079	1kak	0.25*	0.15*	0.22	0.087	0.8	0.61	●●●●●●
cas0079	1kav	0.26*	0.16*	0.22	0.071	0.81	0.61	●●●●●●
cas0079	1l8g	0.34*	0.18*	0.33	0.11	0.85	0.66	●●●●●●
cas0079	1nwe	0.23*	0.2*	0.17	0.083	0.77	0.65	●●●●●●
cas0079	1ptt	0.32*	0.18*	0.28	0.11	0.84	0.63	●●●●●●
cas0079	1ptu	0.31*	0.16*	0.33	0.14	0.75	0.66	●●●●●●
cas0079	1ptv	0.3*	0.21*	0.28	0.11	0.82	0.65	●●●●●●
cas0079	1q1m	0.31*	0.18*	0.39	0.1	0.84	0.66	●●●●●●
cas0079	1xbo	0.32*	0.18*	0.33	0.12	0.85	0.65	●●●●●●
cas0079	2azr	0.32*	0.19*	0.39	0.096	0.84	0.64	●●●●●●
cas0079	2b07	0.32*	0.19*	0.39	0.097	0.85	0.64	●●●●●●
cas0079	2bge	0.3*	0.16*	0.39	0.1	0.83	0.62	●●●●●●
cas0079	2cm7	0.31*	0.16*	0.33	0.086	0.82	0.6	●●●●●●
cas0079	2cma	0.27*	0.15*	0.22	0.084	0.8	0.6	●●●●●●
cas0079	2h4g	0.32*	0.19*	0.44	0.11	0.84	0.66	●●●●●●
cas0079	2h4k	0.32*	0.18*	0.44	0.11	0.82	0.63	●●●●●●
cas0079	2hb1	0.3*	0.19*	0.39	0.1	0.84	0.64	●●●●●●
cas0079	2nt7	0.3*	0.19*	0.39	0.089	0.84	0.65	●●●●●●
cas0079	2nta	0.32*	0.17*	0.44	0.1	0.84	0.64	●●●●●●
cas0079	2qbp	0.31*	0.23*	0.33	0.11	0.84	0.67	●●●●●●
cas0079	2qbq	0.31*	0.19*	0.33	0.091	0.83	0.64	●●●●●●
cas0079	2qbr	0.34*	0.18*	0.44	0.099	0.85	0.65	●●●●●●
cas0079	2qbs	0.31*	0.19*	0.39	0.095	0.83	0.65	●●●●●●
cas0079	2veu	0.3*	0.14*	0.28	0.085	0.82	0.6	●●●●●●
cas0079	2vey	0.28*	0.15*	0.33	0.084	0.8	0.6	●●●●●●
cas0079	2zn7	0.34*	0.18*	0.39	0.1	0.84	0.62	●●●●●●
cas0079	4i8n	0.33*	0.19*	0.39	0.1	0.85	0.64	●●●●●●
cas0080	1i00	-0.075	-0.052	0	0.086	0.36	0.47	○○○●○○
cas0080	1juj	-0.15	-0.022	0	0.018	0.16	0.43	○○○○○○
cas0080	3ob7	-0.043	-0.1	0.075	0.072	0.18	0.34	○○●●○○
cas0080	5hs3	-0.15	-0.095	0.021	0.038	0.081	0.29	○○○○○○
cas0080	5x5q	-0.1	-0.039	0.083	0.062	0.12	0.4	○○●●○○
cas0080	5x67	-0.022	-0.022	0.062	0.079	0.42	0.47	○○●●○○
cas0085	1fuo	-0.072	-0.069	0	0.045	0.28	0.51	○○○○○●
cas0085	1fup	-0.079	-0.099	0	0.05	0.28	0.48	○○○●○○
cas0085	1fuq	-0.022	-0.1	0	0.06	0.31	0.47	○○○●○○
cas0085	1kq7	-0.073	-0.15	0	0.062	0.28	0.44	○○○●○○
cas0086	1gos	0.17*	-0.0072	0.029	0.013	0.4	0.48	●●●●●●
cas0086	1oj9	0.13*	-0.024	0	0	0.38	0.47	●○○○○○
cas0086	1oja	0.11*	-0.041	0	0.0026	0.35	0.45	●○○○○○
cas0086	1ojc	0.11*	-0.03	0	0	0.36	0.46	●○○○○○
cas0086	1s2q	0.15*	-2.7e-05	0	0.0025	0.39	0.49	●○○○○○
cas0086	1s2y	0.13*	-0.021	0	0.0049	0.37	0.47	●○○○○○
cas0086	1s3b	0.15*	-0.0078	0	0.0051	0.38	0.48	●○○○○○
cas0086	1s3e	0.18*	0.00018*	0	0.0025	0.41	0.48	●●○○○○
cas0086	2bk3	0.13*	-0.026	0	0	0.38	0.46	●○○○○○
cas0086	2bk4	0.2*	0.009*	0	0	0.42	0.5	●●○○○○
cas0086	2bk5	0.17*	-0.018	0	0.0025	0.39	0.47	●○○○○○
cas0086	2byb	0.15*	-0.0091	0	0.0077	0.38	0.48	●○○○○○
cas0086	2c64	0.13*	-0.019	0	0.0054	0.37	0.47	●○○○○○
cas0086	2c65	0.14*	-0.026	0	0.0082	0.38	0.46	●○○○○○
cas0086	2c66	0.14*	-0.012	0	0.0052	0.38	0.48	●○○○○○
cas0086	2c67	0.15*	-0.01	0	0.0025	0.38	0.47	●○○○○○
cas0086	2c70	0.17*	-0.014	0	0.0052	0.39	0.47	●○○○○○
cas0086	2c72	0.16*	-0.011	0	0.0049	0.38	0.47	●○○○○○
cas0086	2c73	0.14*	0.011*	0	0.0051	0.38	0.5	●●○○○○
cas0086	2c75	0.21*	0.0079*	0	0.0025	0.42	0.5	●●○○○○
cas0086	2c76	0.16*	-0.021	0	0.0049	0.39	0.48	●○○○○○
cas0086	2v5z	0.12*	-0.019	0	0.0028	0.36	0.47	●○○○○○
cas0086	2v60	0.14*	-0.014	0	0.0053	0.37	0.47	●○○○○○
cas0086	2v61	0.13*	-0.016	0	0.0026	0.37	0.47	●○○○○○
cas0086	2vrl	0.14*	-0.011	0.059	0	0.38	0.47	●○●○○○
cas0086	2vrm	0.17*	0.012*	0.059	0.0026	0.39	0.49	●●●○○○
cas0086	2vz2	0.17*	0.011*	0	0.0026	0.4	0.48	●●○○○○
cas0086	2xcg	0.14*	-0.017	0.029	0	0.38	0.48	●○○○○○
cas0086	2xfn	0.15*	-0.013	0	0	0.38	0.47	●○○○○○
cas0086	2xfo	0.1*	-0.012	0	0	0.36	0.48	●○○○○○
cas0086	2xfp	0.16*	-0.015	0	0	0.39	0.47	●○○○○○
cas0086	2xfq	0.18*	0.0045*	0	0	0.4	0.48	●●○○○○
cas0086	2xfu	0.087*	-0.049	0.059	0.0056	0.34	0.44	●○●○○○
cas0086	3po7	0.15*	-0.022	0	0	0.38	0.47	●○○○○○
cas0086	3zyx	0.049*	-0.037	0	0.0058	0.31	0.45	●○○○○○
cas0086	4a79	0.07*	-0.047	0	0.0058	0.33	0.44	●○○○○○
cas0086	4a7a	0.13*	-0.016	0	0.0083	0.37	0.48	●○○○○○
cas0086	4crt	0.12*	-0.029	0	0.0082	0.37	0.46	●○○○○○
cas0086	5mrl	0.18*	0.0074*	0	0.0025	0.41	0.49	●●○○○○
cas0091	1fin	0.1*	0.029*	0.019	0.049	0.42	0.54	●●○○○●
cas0091	2b54	0.083*	0.0001*	0.12	0.027	0.64	0.51	●●●○●●
cas0091	2cch	0.2*	0.03*	0.077	0.059	0.51	0.55	●●●●●●
cas0091	4ez7	0.15*	0.039*	0.038	0.026	0.7	0.53	●●○○●●
